# Supplementary material for: Effects of Zhishi Daozhi Decoction on the intestinal flora of nonalcoholic fatty liver disease mice induced by a high-fat diet
Source: Front Cell Infect Microbiol. 2023 Jan 4;12:1005318. doi: 10.3389/fcimb.2022.1005318 (PMC9846642; doi:10.3389/fcimb.2022.1005318)
Supplement: Supplementary file 1 [file Table_1.xlsx]

## Sheet: TIC1
#"+EI TIC MRM (** -> **) MWMS_20220121_1.d "
#Point	X(min)	Y(Counts)
0	5.72	15549.7
1	5.725	55.3041
2	5.729	41.7726
3	5.733	0
4	5.737	0
5	5.741	0
6	5.746	0
7	5.75	0
8	5.754	0
9	5.758	0
10	5.762	0
11	5.766	0
12	5.771	0
13	5.775	0
14	5.779	9.63028
15	5.783	30.7275
16	5.787	70.4414
17	5.792	222.801
18	5.796	382.854
19	5.8	546.09
20	5.804	873.798
21	5.808	1313.75
22	5.813	1669.9
23	5.817	2152.5
24	5.821	2296.6
25	5.825	2481.25
26	5.829	2635.46
27	5.833	2643.74
28	5.838	2688.29
29	5.842	2628.4
30	5.846	2703.04
31	5.85	2800.48
32	5.854	2717.73
33	5.859	2849.8
34	5.863	2796.51
35	5.867	2992.67
36	5.871	3083.64
37	5.875	3047.55
38	5.88	3295.93
39	5.884	3952.95
40	5.888	6178.1
41	5.892	12203.9
42	5.896	25515.5
43	5.9	50467.5
44	5.905	87922.4
45	5.909	132196
46	5.913	172822
47	5.917	197375
48	5.921	202012
49	5.926	185464
50	5.93	161159
51	5.934	132446
52	5.938	105930
53	5.942	82431.5
54	5.947	64932.1
55	5.951	51829.4
56	5.955	42427.9
57	5.959	35087.1
58	5.963	29384.8
59	5.967	25141.1
60	5.972	21691
61	5.976	19208.9
62	5.98	17220.2
63	5.984	15505
64	5.988	14017.3
65	5.993	12881.3
66	5.997	11694
67	6.001	10683.2
68	6.005	9815.06
69	6.009	9172.65
70	6.014	8602.98
71	6.018	8197.94
72	6.022	7645.51
73	6.026	7343.86
74	6.03	7071.11
75	6.035	6578.84
76	6.039	6553.76
77	6.043	6199.25
78	6.047	6134.89
79	6.051	5777.88
80	6.055	5538.64
81	6.06	5548.17
82	6.064	5430.53
83	6.068	5321.18
84	6.072	5069.33
85	6.076	4891.71
86	6.081	4811.74
87	6.085	4881.68
88	6.089	4981.72
89	6.093	5119.87
90	6.097	5544.97
91	6.102	5824.09
92	6.106	5816.93
93	6.11	5558.81
94	6.114	5289.25
95	6.118	4885.5
96	6.122	4527.33
97	6.127	4411.51
98	6.131	4267.4
99	6.135	4172.41
100	6.139	4105.9
101	6.143	3977.76
102	6.148	3795.87
103	6.152	3951.83
104	6.156	3897.89
105	6.16	3869.86
106	6.164	3782.07
107	6.169	3725.39
108	6.173	3727.02
109	6.177	3812.91
110	6.181	3807.43
111	6.185	3750.32
112	6.189	3654.57
113	6.194	3592.12
114	6.198	3604.71
115	6.202	3630.57
116	6.206	3527.67
117	6.21	3435.26
118	6.215	3465.11
119	6.219	669.752
120	6.221	4214.43
121	6.225	4240.26
122	6.229	4247.14
123	6.233	4308.87
124	6.238	4307.33
125	6.242	4258.63
126	6.246	4177.59
127	6.25	2367.46
128	6.255	2373.05
129	6.259	2290.91
130	6.263	2328.71
131	6.267	2306.36
132	6.271	2372.54
133	6.276	2345.74
134	6.28	2364.49
135	6.284	2343.37
136	6.288	2379.22
137	6.292	2354.73
138	6.297	2230.79
139	6.301	2399.22
140	6.305	2545.17
141	6.309	2383.04
142	6.313	2370.93
143	6.318	2360.87
144	6.322	2328.43
145	6.326	2331.24
146	6.33	2396.8
147	6.334	2494.56
148	6.339	2337.48
149	6.343	2376.34
150	6.347	2384.6
151	6.351	2500.4
152	6.355	2484.4
153	6.36	2577.12
154	6.364	2974.23
155	6.368	3579.9
156	6.372	5183.81
157	6.376	7257.22
158	6.381	9169.38
159	6.385	10685.5
160	6.389	10368.4
161	6.393	8961.27
162	6.397	7192.49
163	6.402	5579.24
164	6.406	4786.15
165	6.41	4173.39
166	6.414	4417.85
167	6.419	6083.33
168	6.423	11529.7
169	6.427	26369.1
170	6.431	57144.4
171	6.435	108122
172	6.44	170589
173	6.444	227988
174	6.448	256572
175	6.452	246183
176	6.456	210284
177	6.461	164009
178	6.465	120055
179	6.469	85297.9
180	6.473	60224.9
181	6.477	43966.2
182	6.482	33676.8
183	6.486	26314.4
184	6.49	20894.9
185	6.494	17713.6
186	6.498	14970.6
187	6.503	13280.6
188	6.507	11943.8
189	6.511	10331.6
190	6.515	9697.25
191	6.519	8810.25
192	6.524	8238.36
193	6.528	7685.02
194	6.532	7355.36
195	6.536	6781.79
196	6.54	6654.84
197	6.545	6285.68
198	6.549	6205.41
199	6.553	5865.63
200	6.557	5601.72
201	6.561	5507.29
202	6.566	5361.52
203	6.57	5031.15
204	6.574	5320.06
205	6.578	5763.44
206	6.582	8512.35
207	6.587	16856.6
208	6.591	38702.2
209	6.595	82762.2
210	6.599	154237
211	6.604	237490
212	6.608	302280
213	6.612	327028
214	6.616	301006
215	6.62	243720
216	6.625	177308
217	6.629	123544
218	6.633	83946.4
219	6.637	57114.2
220	6.641	40839.3
221	6.646	30776
222	6.65	24473.1
223	6.654	19887.4
224	6.658	16578.3
225	6.662	14317.9
226	6.667	12822.5
227	6.671	11394.9
228	6.675	10563.2
229	6.679	9418.29
230	6.683	8822.8
231	6.688	8274.02
232	6.692	7770.19
233	6.696	7400.65
234	6.7	6901.09
235	6.704	6738.07
236	6.709	6705.25
237	6.713	6327.05
238	6.717	5978.11
239	6.721	5923.66
240	6.725	5670.44
241	6.73	5428.27
242	6.734	5309.1
243	6.738	5256.97
244	6.742	5107.58
245	6.746	5065.88
246	6.751	4920.62
247	6.755	4912.82
248	6.759	4653.49
249	6.763	4605.68
250	6.768	4510.1
251	6.772	4662.44
252	6.776	4464.61
253	6.78	4526.64
254	6.784	4268.29
255	6.789	4319.55
256	6.793	4285.78
257	6.797	4283.43
258	6.801	4129.6
259	6.805	4261.26
260	6.81	4205.7
261	6.814	4219.75
262	6.818	666.788
263	6.82	1942.61
264	6.824	1889.86
265	6.828	1927.41
266	6.833	1912.13
267	6.837	1884.63
268	6.841	1876.59
269	6.845	1974.56
270	6.849	102.973
271	6.901	2335.9
272	6.905	2420.24
273	6.909	2406.17
274	6.913	2508.31
275	6.917	2453.16
276	6.922	2471.34
277	6.926	2510.54
278	6.93	2587.55
279	6.934	2685.51
280	6.938	2622.55
281	6.943	2746.75
282	6.947	2949.12
283	6.951	4965.03
284	6.955	5518.11
285	6.959	7257.57
286	6.964	13690.5
287	6.968	33701.8
288	6.972	86502.4
289	6.976	202673
290	6.98	409120
291	6.985	680911
292	6.989	942552
293	6.993	1.09543e+06
294	6.997	1.08132e+06
295	7.002	942728
296	7.006	724351
297	7.01	504892
298	7.014	337816
299	7.018	224419
300	7.023	153272
301	7.027	109875
302	7.031	83434.8
303	7.035	66626
304	7.039	54603.3
305	7.044	46786.2
306	7.048	40122.4
307	7.052	35449.2
308	7.056	31261.2
309	7.061	28453.9
310	7.065	26102.9
311	7.069	24065.1
312	7.073	22200.8
313	7.077	21220.8
314	7.082	19689.8
315	7.086	18635.2
316	7.09	17620.2
317	7.094	16320
318	7.099	15670.7
319	7.103	14935.3
320	7.107	14520.2
321	7.111	14116.8
322	7.115	13159.6
323	7.12	12680.7
324	7.124	12769.6
325	7.128	11888.3
326	7.132	11776.6
327	7.137	11543.9
328	7.141	11062.6
329	7.145	10977.8
330	7.149	10415
331	7.153	10509.1
332	7.158	10182
333	7.162	10067
334	7.166	10043.2
335	7.17	9983.75
336	7.174	9629.91
337	7.179	9698.19
338	7.183	9505.54
339	7.187	9490.1
340	7.191	9309.37
341	7.196	9374.44
342	7.2	9459.49
343	7.204	9634.54
344	7.208	9993
345	7.212	11053.5
346	7.217	14543.7
347	7.221	26935.2
348	7.225	61568.3
349	7.229	156007
350	7.234	351507
351	7.238	681870
352	7.242	1.10389e+06
353	7.246	1.47186e+06
354	7.25	1.64654e+06
355	7.255	1.60732e+06
356	7.259	1.36346e+06
357	7.263	1.03603e+06
358	7.267	718683
359	7.271	472755
360	7.276	302645
361	7.28	195049
362	7.284	132229
363	7.288	96511
364	7.293	73354.8
365	7.297	58680.7
366	7.301	49625.3
367	7.305	42152.2
368	7.309	37442.4
369	7.314	33140.5
370	7.318	30608.7
371	7.322	28354
372	7.326	25471.1
373	7.331	24181.1
374	7.335	22903.6
375	7.339	21271.4
376	7.343	20044.1
377	7.347	19107.2
378	7.352	18564.6
379	7.356	17625
380	7.36	16707.7
381	7.364	15820.2
382	7.369	15463.8
383	7.373	14595
384	7.377	14306.2
385	7.381	13630.3
386	7.385	13553.7
387	7.39	13041.4
388	7.394	12511.1
389	7.398	3872.87
390	7.4	6618.01
391	7.404	6300.44
392	7.409	6112.64
393	7.413	6039.41
394	7.417	5845.75
395	7.421	5677.38
396	7.425	5639.24
397	7.43	5253.33
398	7.434	5301.91
399	7.438	5109.43
400	7.442	5139
401	7.446	4900.6
402	7.6	3694.01
403	7.604	3866.7
404	7.609	3877.74
405	7.613	3864.48
406	7.617	3770.89
407	7.621	3917.16
408	7.625	3898
409	7.63	4104.18
410	7.634	4146.55
411	7.638	4267.27
412	7.642	4084.26
413	7.646	4220.37
414	7.651	4212.46
415	7.655	4361.83
416	7.659	4720.81
417	7.663	5160.42
418	7.667	5537.08
419	7.672	7691.74
420	7.676	13530.4
421	7.68	28799.4
422	7.684	67784.9
423	7.689	155299
424	7.693	313318
425	7.697	529208
426	7.701	755201
427	7.705	911158
428	7.71	932162
429	7.714	842489
430	7.718	671705
431	7.722	487443
432	7.726	330268
433	7.731	220112
434	7.735	149964
435	7.739	105009
436	7.743	79347.3
437	7.747	62835.2
438	7.752	51889.6
439	7.756	44509.1
440	7.76	38986.8
441	7.764	34758.3
442	7.768	30775.2
443	7.773	28500
444	7.777	26273.9
445	7.781	24175.9
446	7.785	22782.4
447	7.789	21163.4
448	7.794	19609.9
449	7.798	18739.6
450	7.802	17663.1
451	7.806	17009.9
452	7.811	16194.5
453	7.815	15745.1
454	7.819	15558.1
455	7.823	14384.8
456	7.827	13883.4
457	7.832	13545.9
458	7.836	13002.1
459	7.84	12651.5
460	7.844	11962.2
461	7.848	11668.3
462	7.853	11488.3
463	7.857	11026.8
464	7.861	10959.4
465	7.865	10713
466	7.869	10579.7
467	7.874	11729.1
468	7.878	13587.4
469	7.882	16840
470	7.886	21029.5
471	7.89	25940.3
472	7.895	29950
473	7.899	31873.9
474	7.903	30854.7
475	7.907	27559
476	7.911	23167
477	7.916	19592.2
478	7.92	17020.2
479	7.924	14467.7
480	7.928	12816.5
481	7.933	11561.3
482	7.937	10849.5
483	7.941	10442.9
484	7.945	9730.16
485	7.949	8947.8
486	7.954	8988.33
487	7.958	4354.62
488	7.96	1968.41
489	7.965	1870.71
490	7.969	1766.59
491	7.973	1644.66
492	7.977	1632.86
493	7.981	1532.51
494	7.986	1510.5
495	7.99	1397.12
496	7.994	1291.28
497	7.998	500.227
498	8.081	2102.61
499	8.085	2102.81
500	8.089	2167.44
501	8.093	2189.81
502	8.097	2205.68
503	8.102	2148.34
504	8.106	2229.32
505	8.11	2243.51
506	8.114	2196.57
507	8.118	2290.38
508	8.123	2313.51
509	8.127	2310.08
510	8.131	2290.43
511	8.135	2537.22
512	8.139	3112.66
513	8.143	4593.42
514	8.148	8156.03
515	8.152	16328.4
516	8.156	32667.1
517	8.16	61509.5
518	8.164	100754
519	8.168	141182
520	8.173	172374
521	8.177	184748
522	8.181	176015
523	8.185	149430
524	8.189	115686
525	8.193	83175.2
526	8.198	57447.1
527	8.202	40046.8
528	8.206	28826.8
529	8.21	21992.4
530	8.214	17314.6
531	8.219	14454.8
532	8.223	12644.2
533	8.227	11162.8
534	8.231	10037.6
535	8.235	9193.45
536	8.239	8365.28
537	8.244	7768.75
538	8.248	7298.25
539	8.252	6939.54
540	8.256	6507.21
541	8.26	6134.88
542	8.264	5912.3
543	8.269	5606.31
544	8.273	5385.4
545	8.277	5215.28
546	8.281	5002.93
547	8.285	4847.67
548	8.29	4748.55
549	8.294	4566.1
550	8.298	4523.82
551	8.302	4341.89
552	8.306	4319.92
553	8.31	4174.97
554	8.315	4185.29
555	8.319	4080.67
556	8.323	3967.06
557	8.327	3770.7
558	8.411	3958.51
559	8.415	3991.98
560	8.419	4035.24
561	8.423	4020.08
562	8.427	4011.29
563	8.432	4157.21
564	8.436	4239.53
565	8.44	4266.42
566	8.444	4355.06
567	8.448	4390.88
568	8.452	4469.97
569	8.457	4867.12
570	8.461	5685.43
571	8.465	7297.26
572	8.469	11768.3
573	8.473	22085.6
574	8.478	45194.2
575	8.482	94375.3
576	8.486	183943
577	8.49	319570
578	8.494	484560
579	8.499	630645
580	8.503	714739
581	8.507	716133
582	8.511	641561
583	8.515	525508
584	8.519	399193
585	8.524	285093
586	8.528	200067
587	8.532	141301
588	8.536	103754
589	8.54	79031.2
590	8.545	63539.2
591	8.549	52913.8
592	8.553	44811.4
593	8.557	39946.5
594	8.561	35729.5
595	8.566	32180.3
596	8.57	29121.8
597	8.574	27492.6
598	8.578	25438.9
599	8.582	23541.1
600	8.586	22247.8
601	8.591	20914.9
602	8.595	19978.2
603	8.599	18817.2
604	8.603	17923.4
605	8.607	17306.1
606	8.612	16601.4
607	8.616	15906.2
608	8.62	15177.5
609	8.624	14884.4
610	8.628	14194.1
611	8.632	13828.5
612	8.637	13144.5
613	8.641	12816.7
614	8.645	12601.6
615	8.649	12275.8
616	8.653	11908.1
617	8.658	11506.9
618	8.662	11178.2
619	8.666	10998.8
620	8.67	10556.7
621	8.674	10369.4
622	8.679	10107.8
623	8.683	10009.6
624	8.687	9849.66
625	8.691	9635.43
626	8.695	9281.85
627	8.699	9131.81
628	8.704	8842.58
629	8.708	8898.85
630	8.712	8608.47
631	8.716	8435.18
632	8.72	8325.45
633	8.725	8095.61
634	8.729	8134.02
635	8.733	7857.14
636	8.737	7750.77
637	8.741	7756.08
638	8.746	7622.29
639	8.75	7424.27
640	8.754	7249.73
641	8.758	7243.94
642	8.762	7051.96
643	8.766	6812.82
644	8.771	6871.79
645	8.775	6852.46
646	8.779	6702.45
647	8.783	6600.89
648	8.787	6531
649	8.792	6356.39
650	8.796	6372.85
651	8.8	6161.93
652	8.804	6204.86
653	8.808	2440.42
654	9.271	1919.47
655	9.275	1856.68
656	9.279	1908.37
657	9.283	1888.68
658	9.288	1843.5
659	9.292	1817.77
660	9.296	1891.38
661	9.3	1828.26
662	9.304	1874.27
663	9.309	1796
664	9.313	1788.19
665	9.317	1805.11
666	9.321	1825.04
667	9.325	1790.81
668	9.329	1809.68
669	9.334	1773.95
670	9.338	1809.94
671	9.342	1791.69
672	9.346	1751.36
673	9.35	1815.12
674	9.354	1793.5
675	9.359	1794.31
676	9.363	1798.5
677	9.367	1786.79
678	9.371	1827.39
679	9.375	1875.3
680	9.38	1883.82
681	9.384	1959.39
682	9.388	1932.22
683	9.392	2049.6
684	9.396	2128.57
685	9.4	2149.52
686	9.405	2264.09
687	9.409	2538.09
688	9.413	2852.17
689	9.417	3366.94
690	9.421	4686.35
691	9.425	7398.28
692	9.43	12865.5
693	9.434	24198.3
694	9.438	45352
695	9.442	83711.7
696	9.446	146269
697	9.45	234501
698	9.455	337462
699	9.459	429245
700	9.463	491880
701	9.467	520041
702	9.471	502392
703	9.476	449207
704	9.48	374681
705	9.484	296044
706	9.488	225368
707	9.492	168197
708	9.496	125728
709	9.501	94763.3
710	9.505	73397.5
711	9.509	59062.6
712	9.513	49104.4
713	9.517	41951.1
714	9.521	36829.7
715	9.526	32469.3
716	9.53	29230.1
717	9.534	26653.3
718	9.538	24619.6
719	9.542	22651.9
720	9.547	21321.4
721	9.551	19815.3
722	9.555	18602.4
723	9.559	17823.5
724	9.563	16595.5
725	9.567	16017.4
726	9.572	15204.9
727	9.576	14563.5
728	9.58	14021.3
729	9.584	13390.3
730	9.588	13010
731	9.592	12523.1
732	9.597	12003.1
733	9.601	11751.6
734	9.605	11268.8
735	9.609	10939.2
736	9.613	10661
737	9.617	10237.3
738	9.622	10133.7
739	9.626	9787.21
740	9.63	9478.82
741	9.634	9278.84
742	9.638	9027.16
743	9.643	8994.04
744	9.647	8838.09
745	9.651	8474.84
746	9.655	8332.71
747	9.659	8148.69
748	9.663	8072.47
749	9.668	7746.98
750	9.672	7761.73
751	9.676	7765.78
752	9.68	7617.28
753	9.684	7648.65
754	9.688	7565.68
755	9.693	7590.94
756	9.697	7675.4
757	9.701	7622.51
758	9.705	7534.11
759	9.709	7490.18
760	9.714	7448.12
761	9.718	7196.42
762	9.722	6980.68
763	9.726	6817.74
764	9.73	6726.53
765	9.734	6479.86
766	9.739	6434.83
767	9.743	6243.64
768	9.747	6105.56
769	9.751	5896.08
770	9.755	5783.07
771	9.759	5723.05
772	9.764	5652.68
773	9.768	5512.98
774	10.102	4385.66
775	10.106	4398.98
776	10.11	4327.07
777	10.114	4442.22
778	10.118	4335.12
779	10.123	4373.88
780	10.127	4301.85
781	10.131	4323.72
782	10.135	4328.07
783	10.139	4334.2
784	10.144	4238.78
785	10.148	4307
786	10.152	4284.93
787	10.156	4292.54
788	10.16	4329.78
789	10.164	4349.32
790	10.169	4319.08
791	10.173	4286.48
792	10.177	4384.03
793	10.181	4378.03
794	10.185	4298.91
795	10.189	4337.16
796	10.194	4331.56
797	10.198	4244.95
798	10.202	4278.09
799	10.206	4239.48
800	10.21	4216.33
801	10.215	4171.19
802	10.219	4271.96
803	10.223	4137.98
804	10.227	4202.17
805	10.231	4109.05
806	10.235	4167.97
807	10.24	4160.83
808	10.244	4206.44
809	10.248	4069
810	10.252	4045.57
811	10.256	4078.85
812	10.26	4056.75
813	10.265	4124.1
814	10.269	4082.74
815	10.273	4056.91
816	10.277	4090.59
817	10.281	4039.96
818	10.285	4042.54
819	10.29	4057.98
820	10.294	4013.75
821	10.298	2808.88
822	10.3	5020.07
823	10.304	4949.24
824	10.308	4943.88
825	10.313	4922.22
826	10.317	5001.19
827	10.321	4892.23
828	10.325	4967.57
829	10.329	4903.05
830	10.334	4950.2
831	10.338	4860.45
832	10.342	4923.85
833	10.346	4866.06
834	10.35	4754.32
835	10.355	4851.12
836	10.359	4862.71
837	10.363	4816.05
838	10.367	4672.72
839	10.371	4790.32
840	10.376	4750.55
841	10.38	4706.29
842	10.384	4750.37
843	10.388	4789.75
844	10.392	4766.67
845	10.396	4728.06
846	10.401	4835.12
847	10.405	4773.31
848	10.409	4785.81
849	10.413	4802.38
850	10.417	4686.56
851	10.422	4691.67
852	10.426	4721.14
853	10.43	4842.04
854	10.434	4804.15
855	10.438	4804.26
856	10.443	4614.84
857	10.447	4696.54
858	10.451	4603.55
859	10.455	4521.59
860	10.459	4685
861	10.463	4575.23
862	10.468	4510.27
863	10.472	4636.82
864	10.476	4454.8
865	10.48	4613.84
866	10.484	4450.66
867	10.489	4603.96
868	10.493	4699.85
869	10.497	4618.51
870	10.501	4578.94
871	10.505	4475.32
872	10.51	4540.31
873	10.514	4612.35
874	10.518	4541.73
875	10.522	4408.38
876	10.526	4457.38
877	10.53	4531.27
878	10.535	4503.5
879	10.539	4491.46
880	10.543	4422.36
881	10.547	4335.77
882	10.551	4478.35
883	10.556	4440.28
884	10.56	4354.6
885	10.564	4352.58
886	10.568	4371.75
887	10.572	4452.99
888	10.577	4375.73
889	10.581	4436.16
890	10.585	4287.54
891	10.589	4395.74
892	10.593	4463.8
893	10.597	4462.84
894	10.602	4314.57
895	10.606	4355.31
896	10.61	4514.7
897	10.614	4368.73
898	10.618	4424.88
899	10.623	4316.78
900	10.627	4386.62
901	10.631	4405.54
902	10.635	4464.33
903	10.639	4350.71
904	10.644	4326.27
905	10.648	4214.86
906	10.652	4335.88
907	10.656	4379.83
908	10.66	4419.68
909	10.664	4407.92
910	10.669	4345.59
911	10.673	4400.34
912	10.677	4524.51
913	10.681	4404.77
914	10.685	4527.38
915	10.69	4416.1
916	10.694	4296.89
917	10.698	4482.18
918	10.702	4364.8
919	10.706	4426.83
920	10.711	4440.4
921	10.715	4369.78
922	10.719	4308.7
923	10.723	4280.49
924	10.727	4354.67
925	10.731	4294.92
926	10.736	4345.14
927	10.74	4315.77
928	10.744	4299.15
929	10.748	4236.51
930	10.752	4279.31
931	10.757	4132.38
932	10.761	4313.31
933	10.765	4260.4
934	10.769	4239.38
935	10.773	4441.23
936	10.778	4297.07
937	10.782	4338.67
938	10.786	4362.87
939	10.79	4319.34
940	10.794	4341.16
#"+EI TIC MRM (** -> **) MWMS_20220121_2.d "
#Point	X(min)	Y(Counts)
0	5.721	15566.8
1	5.725	59.1333
2	5.729	46.6006
3	5.733	0
4	5.738	0
5	5.742	0
6	5.746	0
7	5.75	0
8	5.754	0
9	5.758	0
10	5.763	0
11	5.767	0
12	5.771	0
13	5.775	0
14	5.779	10.9498
15	5.784	12.1304
16	5.788	74.0331
17	5.792	153.854
18	5.796	367.788
19	5.8	472.334
20	5.805	714.292
21	5.809	1206.98
22	5.813	1478.78
23	5.817	1876.17
24	5.821	2071.15
25	5.825	2158.16
26	5.83	2248.27
27	5.834	2267.76
28	5.838	2291.03
29	5.842	2321.33
30	5.846	2338.13
31	5.851	2329.38
32	5.855	2381.56
33	5.859	2475.66
34	5.863	2482.12
35	5.867	2599.53
36	5.872	2560.85
37	5.876	2654.5
38	5.88	2973.85
39	5.884	4014.96
40	5.888	6905.48
41	5.893	14198.8
42	5.897	30468.1
43	5.901	59921.7
44	5.905	101087
45	5.909	146382
46	5.913	185732
47	5.918	206339
48	5.922	204082
49	5.926	183755
50	5.93	155440
51	5.934	124557
52	5.939	96811.7
53	5.943	74256.6
54	5.947	58194.4
55	5.951	46417.4
56	5.955	37298.4
57	5.96	30295.4
58	5.964	25823.9
59	5.968	22253.6
60	5.972	19218.6
61	5.976	16913.9
62	5.98	15288.2
63	5.985	14011.6
64	5.989	12593.1
65	5.993	11653.6
66	5.997	10539.1
67	6.001	9767.21
68	6.006	9018.51
69	6.01	8504.29
70	6.014	7976.14
71	6.018	7482.65
72	6.022	7048.63
73	6.027	6662.48
74	6.031	6632.83
75	6.035	6232.14
76	6.039	5943.64
77	6.043	5635.41
78	6.047	5531.05
79	6.052	5364.93
80	6.056	5264.46
81	6.06	4988.29
82	6.064	4919.27
83	6.068	4804.68
84	6.073	4726.18
85	6.077	4477.31
86	6.081	4615.73
87	6.085	4425.21
88	6.089	4749.44
89	6.094	5007.52
90	6.098	5419.68
91	6.102	5515.32
92	6.106	5371.71
93	6.11	5041.12
94	6.114	4754.78
95	6.119	4468.93
96	6.123	4267.16
97	6.127	4048.58
98	6.131	3851.2
99	6.135	3699.57
100	6.14	3667.79
101	6.144	3632.4
102	6.148	3597.33
103	6.152	3576.61
104	6.156	3583.25
105	6.161	3463.38
106	6.165	3321.66
107	6.169	3396.68
108	6.173	3491.08
109	6.177	3417.09
110	6.181	3464.7
111	6.186	3449.52
112	6.19	3433.64
113	6.194	3269.39
114	6.198	3251.54
115	6.202	3197.2
116	6.207	3124.37
117	6.211	3217.3
118	6.215	3097.32
119	6.219	368.459
120	6.22	3409.31
121	6.224	3497.67
122	6.229	3459.17
123	6.233	3358.53
124	6.237	3383.65
125	6.241	3438.94
126	6.245	3515.24
127	6.25	17.2781
128	6.25	2052.27
129	6.254	2099.98
130	6.259	2032.68
131	6.263	2111.68
132	6.267	2112.97
133	6.271	2085.21
134	6.275	2096.41
135	6.28	2007.39
136	6.284	2112.81
137	6.288	2076.59
138	6.292	2161.41
139	6.296	2081.92
140	6.301	2120.07
141	6.305	2058.99
142	6.309	2084.28
143	6.313	2157.92
144	6.317	2159.77
145	6.322	2130.34
146	6.326	2142.26
147	6.33	2114.84
148	6.334	2085.15
149	6.338	2169.39
150	6.343	2135.47
151	6.347	2153.28
152	6.351	2092.84
153	6.355	2097.46
154	6.359	2275.89
155	6.364	2585.92
156	6.368	3186.06
157	6.372	4646.59
158	6.376	6711.57
159	6.381	8680.89
160	6.385	9934.53
161	6.389	9493.41
162	6.393	7996.26
163	6.397	6430.61
164	6.402	4690.15
165	6.406	3996.5
166	6.41	3540.48
167	6.414	3911.15
168	6.418	5584.66
169	6.423	11426.1
170	6.427	26926.6
171	6.431	59901.2
172	6.435	112085
173	6.439	176719
174	6.444	232700
175	6.448	254616
176	6.452	239292
177	6.456	199627
178	6.46	150938
179	6.465	107318
180	6.469	74900.9
181	6.473	52856.4
182	6.477	38236.1
183	6.481	29203.9
184	6.486	22719.5
185	6.49	18321
186	6.494	15363.7
187	6.498	13525.6
188	6.502	11777.2
189	6.507	10345.1
190	6.511	9442.5
191	6.515	8656.49
192	6.519	7929.66
193	6.523	7300.37
194	6.528	6751.41
195	6.532	6601.69
196	6.536	6189.72
197	6.54	5810.24
198	6.545	5524.44
199	6.549	5395.41
200	6.553	5272.18
201	6.557	5097.03
202	6.561	4738.36
203	6.566	4725.15
204	6.57	4673.95
205	6.574	4931.23
206	6.578	5426.2
207	6.582	8021
208	6.587	16342.6
209	6.591	38301.7
210	6.595	84341.1
211	6.599	156648
212	6.603	237941
213	6.608	297757
214	6.612	319394
215	6.616	287788
216	6.62	226261
217	6.624	160552
218	6.629	107026
219	6.633	70785.5
220	6.637	47918
221	6.641	34298.2
222	6.645	26116.4
223	6.65	21035.1
224	6.654	17400.1
225	6.658	14764.3
226	6.662	12646.9
227	6.666	11335.3
228	6.671	10176.1
229	6.675	9448.61
230	6.679	8824.19
231	6.683	7932.38
232	6.687	7414.13
233	6.692	6990.16
234	6.696	6740.31
235	6.7	6377.81
236	6.704	6197.33
237	6.708	5896.9
238	6.713	5755.66
239	6.717	5689.82
240	6.721	5494.11
241	6.725	5190.79
242	6.73	5169.86
243	6.734	4743.41
244	6.738	4912.55
245	6.742	4662.91
246	6.746	4398.8
247	6.751	4408.62
248	6.755	4250.86
249	6.759	4394.24
250	6.763	4293.92
251	6.767	4020.72
252	6.772	3931.89
253	6.776	4142.43
254	6.78	4018.43
255	6.784	3857.77
256	6.788	3852.87
257	6.793	3878.77
258	6.797	3805.7
259	6.801	3807.15
260	6.805	3736.03
261	6.809	3688.62
262	6.814	3718.09
263	6.818	1746.49
264	6.82	2006.06
265	6.825	1953.88
266	6.829	1922.59
267	6.833	1939.96
268	6.837	1876.64
269	6.841	1901.58
270	6.846	1957.96
271	6.85	93.0923
272	6.901	1961.8
273	6.905	1931.62
274	6.909	1881.35
275	6.914	1981.5
276	6.918	1879.11
277	6.922	2037.29
278	6.926	2016.61
279	6.93	2051.14
280	6.935	2162.88
281	6.939	2177.17
282	6.943	2280.33
283	6.947	2269.46
284	6.95	3934.46
285	6.954	4436.67
286	6.959	5883.62
287	6.963	11526.5
288	6.967	27746.8
289	6.971	74113.5
290	6.976	180545
291	6.98	373781
292	6.984	640779
293	6.988	895258
294	6.992	1.06015e+06
295	6.997	1.0475e+06
296	7.001	900696
297	7.005	683771
298	7.009	473570
299	7.014	311505
300	7.018	205494
301	7.022	139311
302	7.026	100181
303	7.03	76207
304	7.035	59966
305	7.039	49744.3
306	7.043	42010.3
307	7.047	37401.9
308	7.051	32438.8
309	7.056	29107.2
310	7.06	25955
311	7.064	24190.8
312	7.068	22317.3
313	7.073	20727.1
314	7.077	19396.5
315	7.081	18478.4
316	7.085	17134.2
317	7.089	16233.6
318	7.094	15703.2
319	7.098	14947.7
320	7.102	14402.1
321	7.106	13666.5
322	7.111	13003.7
323	7.115	12477.9
324	7.119	12151.6
325	7.123	11739.9
326	7.127	11531.7
327	7.132	11074.1
328	7.136	10775.8
329	7.14	10317.2
330	7.144	10289.6
331	7.149	10041.4
332	7.153	9539.76
333	7.157	9576.64
334	7.161	9464.66
335	7.165	9105.59
336	7.17	9113.15
337	7.174	8943.59
338	7.178	8916.4
339	7.182	8824.65
340	7.186	8809.88
341	7.191	8826.27
342	7.195	8653.05
343	7.199	8857.27
344	7.203	8932.35
345	7.208	9496.23
346	7.212	9974.69
347	7.216	13043.9
348	7.22	24589.2
349	7.224	56719
350	7.229	142369
351	7.233	324002
352	7.237	638613
353	7.241	1.02567e+06
354	7.246	1.36397e+06
355	7.25	1.5528e+06
356	7.254	1.50541e+06
357	7.258	1.27915e+06
358	7.262	969106
359	7.267	669639
360	7.271	438826
361	7.275	279499
362	7.279	180430
363	7.283	120990
364	7.288	87285.6
365	7.292	66783.1
366	7.296	53948.3
367	7.3	45316.4
368	7.305	39507.5
369	7.309	34400.7
370	7.313	30782.2
371	7.317	28070.3
372	7.321	26023.2
373	7.326	24274.4
374	7.33	22413.1
375	7.334	21566.9
376	7.338	19666.9
377	7.343	18904.8
378	7.347	17840.6
379	7.351	17103.2
380	7.355	15718.5
381	7.359	15549.3
382	7.364	15093.9
383	7.368	14847.3
384	7.372	13506.2
385	7.376	13531.8
386	7.38	13018.4
387	7.385	12516.7
388	7.389	12227.3
389	7.393	12082.5
390	7.397	7500.89
391	7.4	6063.8
392	7.405	6169.09
393	7.409	5791.7
394	7.413	5791.43
395	7.417	5565.46
396	7.421	5454.29
397	7.426	5577.29
398	7.43	5324.57
399	7.434	5011.09
400	7.438	4884.54
401	7.442	4771.35
402	7.446	4763.09
403	7.6	3612.88
404	7.605	3575.36
405	7.609	3770.37
406	7.613	3538.55
407	7.617	3667.72
408	7.621	3691.86
409	7.626	3700.65
410	7.63	3718.66
411	7.634	3777.27
412	7.638	3907.57
413	7.642	3748.68
414	7.647	3913.1
415	7.651	4092.17
416	7.655	4187.29
417	7.659	4275.79
418	7.663	4570.66
419	7.668	5276.45
420	7.672	7249.86
421	7.676	13285.2
422	7.68	29707.1
423	7.684	71106.9
424	7.689	159967
425	7.693	315439
426	7.697	518546
427	7.701	709989
428	7.706	838640
429	7.71	849785
430	7.714	760033
431	7.718	601617
432	7.722	430941
433	7.727	290039
434	7.731	192355
435	7.735	129756
436	7.739	91328.2
437	7.743	68736.9
438	7.748	55568.5
439	7.752	45529.6
440	7.756	39011.1
441	7.76	34145.9
442	7.764	30705
443	7.769	27739.5
444	7.773	25563.7
445	7.777	23632
446	7.781	21922.9
447	7.785	20497
448	7.79	19330.1
449	7.794	18027.5
450	7.798	16865.2
451	7.802	16298.2
452	7.806	15541.9
453	7.811	14681.5
454	7.815	14310.5
455	7.819	13440.1
456	7.823	12968.5
457	7.828	12640.7
458	7.832	12319.1
459	7.836	11651.5
460	7.84	11295.6
461	7.844	10940.6
462	7.849	10725.7
463	7.853	10207.6
464	7.857	10111.3
465	7.861	10012
466	7.865	9771.62
467	7.87	10160.3
468	7.874	10882
469	7.878	12602.2
470	7.882	15512.5
471	7.886	19380.4
472	7.891	23760.3
473	7.895	27028.7
474	7.899	28026.1
475	7.903	26525.4
476	7.907	24216.5
477	7.912	21084.3
478	7.916	17401.9
479	7.92	14837.4
480	7.924	12856.9
481	7.928	11319.2
482	7.933	10654.6
483	7.937	9728.93
484	7.941	9199.43
485	7.945	8607.19
486	7.95	8492.5
487	7.954	8104.94
488	7.958	1948.35
489	7.96	1812.2
490	7.964	1685.37
491	7.968	1524.87
492	7.973	1555.58
493	7.977	1503.12
494	7.981	1406.33
495	7.985	1286.36
496	7.989	1307.78
497	7.994	1218.22
498	7.998	804.798
499	8.08	1861.59
500	8.085	1841.09
501	8.089	1796.13
502	8.093	1799.81
503	8.097	1842.42
504	8.101	1881.68
505	8.105	1904.49
506	8.11	1946.06
507	8.114	1915.81
508	8.118	1881.01
509	8.122	1877.37
510	8.126	1925.89
511	8.131	2027.13
512	8.135	2186.85
513	8.139	2655
514	8.143	3917.91
515	8.147	7156.77
516	8.151	14564.1
517	8.156	29892
518	8.16	56280.6
519	8.164	92889.9
520	8.168	130773
521	8.172	157509
522	8.176	166656
523	8.181	155582
524	8.185	129884
525	8.189	98721.4
526	8.193	70080.9
527	8.197	48294.4
528	8.201	33682.7
529	8.206	24333.6
530	8.21	18380.8
531	8.214	14885.4
532	8.218	12438
533	8.222	10767
534	8.227	9526.91
535	8.231	8637.07
536	8.235	7792.03
537	8.239	7318.48
538	8.243	6750.51
539	8.247	6340.18
540	8.252	6045.84
541	8.256	5680.4
542	8.26	5414.5
543	8.264	5133.39
544	8.268	4857.7
545	8.272	4704.92
546	8.277	4575.56
547	8.281	4396.59
548	8.285	4271.5
549	8.289	4119.23
550	8.293	3945.5
551	8.298	3946.53
552	8.302	3787.09
553	8.306	3695.6
554	8.31	3607.46
555	8.314	3614.73
556	8.318	3588.96
557	8.323	3554.32
558	8.327	3387.65
559	8.41	3815.64
560	8.414	3703.47
561	8.419	3794.28
562	8.423	3818.57
563	8.427	3861.63
564	8.431	3921.19
565	8.435	3937.47
566	8.44	3963.65
567	8.444	4217.19
568	8.448	4205.02
569	8.452	4381.82
570	8.456	4664.62
571	8.46	5243.67
572	8.465	6997.12
573	8.469	11155.4
574	8.473	21306.6
575	8.477	43446.9
576	8.481	89519.6
577	8.486	169672
578	8.49	289794
579	8.494	432880
580	8.498	564076
581	8.502	638628
582	8.507	642045
583	8.511	577522
584	8.515	466630
585	8.519	348472
586	8.523	248814
587	8.527	173069
588	8.532	121737
589	8.536	89637.2
590	8.54	68202.9
591	8.544	54865.4
592	8.548	45908.8
593	8.553	39732.6
594	8.557	34858.1
595	8.561	31703
596	8.565	28391.7
597	8.569	26148.2
598	8.574	24015.9
599	8.578	22545.8
600	8.582	20994.2
601	8.586	19551.3
602	8.59	18452.2
603	8.594	17800.4
604	8.599	16732.7
605	8.603	16009.1
606	8.607	15294.4
607	8.611	14799.1
608	8.615	14195.7
609	8.62	13465
610	8.624	13120.5
611	8.628	12697.3
612	8.632	12107.6
613	8.636	11841.8
614	8.641	11487.8
615	8.645	11130.8
616	8.649	10886.7
617	8.653	10480
618	8.657	10357.5
619	8.661	9866.75
620	8.666	9808.07
621	8.67	9465.18
622	8.674	9420
623	8.678	9226.87
624	8.682	8718.53
625	8.687	8651.77
626	8.691	8563.29
627	8.695	8341.86
628	8.699	8025.95
629	8.703	8085.76
630	8.708	7819.43
631	8.712	7879.25
632	8.716	7573.61
633	8.72	7438.82
634	8.724	7330.88
635	8.728	7161.14
636	8.733	7183.1
637	8.737	6979.19
638	8.741	6909.61
639	8.745	6626.08
640	8.749	6669.08
641	8.754	6499.24
642	8.758	6517.99
643	8.762	6311.54
644	8.766	6292.08
645	8.77	6097.29
646	8.774	6174.1
647	8.779	5994.54
648	8.783	5987.26
649	8.787	5903.85
650	8.791	5760.81
651	8.795	5817.19
652	8.8	5667.48
653	8.804	5635.52
654	8.808	2226.34
655	9.271	1988.1
656	9.275	1998.36
657	9.279	1906.62
658	9.283	1930.05
659	9.287	1938.13
660	9.291	1910.6
661	9.296	1885.13
662	9.3	1862.82
663	9.304	1892.23
664	9.308	1887.72
665	9.312	1864.43
666	9.317	1903.47
667	9.321	1843.14
668	9.325	1873.24
669	9.329	1808.79
670	9.333	1809.02
671	9.337	1832.93
672	9.342	1857.23
673	9.346	1871.84
674	9.35	1839.33
675	9.354	1818.94
676	9.358	1818.44
677	9.362	1825.1
678	9.367	1822.99
679	9.371	1869.62
680	9.375	1898.68
681	9.379	1921.37
682	9.383	1969.97
683	9.388	2091.63
684	9.392	2116.77
685	9.396	2190.65
686	9.4	2275.68
687	9.404	2445.18
688	9.408	2706.98
689	9.413	3102.2
690	9.417	3680.96
691	9.421	5035
692	9.425	7806.95
693	9.429	13791.1
694	9.433	25066.9
695	9.438	46166.9
696	9.442	82548.7
697	9.446	140735
698	9.45	219452
699	9.454	308924
700	9.458	391582
701	9.463	447650
702	9.467	466147
703	9.471	449319
704	9.475	398236
705	9.479	330689
706	9.484	257815
707	9.488	195476
708	9.492	145191
709	9.496	108078
710	9.5	82501.9
711	9.504	64412.5
712	9.509	52329.3
713	9.513	43710.2
714	9.517	37598.3
715	9.521	32987
716	9.525	29653.9
717	9.529	26777.3
718	9.534	24373.6
719	9.538	22601.9
720	9.542	20838.5
721	9.546	19609.6
722	9.55	18362.2
723	9.555	17219.8
724	9.559	16289.7
725	9.563	15500.4
726	9.567	14974.9
727	9.571	14157.1
728	9.575	13460.1
729	9.58	12977.5
730	9.584	12449.2
731	9.588	11982.7
732	9.592	11530.8
733	9.596	11093.7
734	9.6	10750.7
735	9.605	10356.3
736	9.609	10129.2
737	9.613	9840.74
738	9.617	9649.68
739	9.621	9325.72
740	9.625	9118.94
741	9.63	8919.1
742	9.634	8591.97
743	9.638	8460.55
744	9.642	8234.06
745	9.646	7984.84
746	9.651	7865
747	9.655	7736.56
748	9.659	7610.74
749	9.663	7413.91
750	9.667	7413.72
751	9.671	7149.1
752	9.676	7016.92
753	9.68	7110.93
754	9.684	6968.35
755	9.688	7008.84
756	9.692	6957.85
757	9.696	7048.89
758	9.701	7120.33
759	9.705	6956.04
760	9.709	6954.5
761	9.713	6706.85
762	9.717	6539.51
763	9.722	6362.01
764	9.726	6297.17
765	9.73	6168.29
766	9.734	5914.21
767	9.738	5818.19
768	9.742	5651.01
769	9.747	5480.2
770	9.751	5435.12
771	9.755	5315.13
772	9.759	5238.3
773	9.763	5056.99
774	9.767	5052.72
775	10.101	3862.66
776	10.106	3760.67
777	10.11	3706.79
778	10.114	3729.49
779	10.118	3739.07
780	10.122	3671.78
781	10.126	3655.05
782	10.131	3684.62
783	10.135	3707.69
784	10.139	3643.78
785	10.143	3623.57
786	10.147	3674.97
787	10.152	3635.32
788	10.156	3663.23
789	10.16	3614.55
790	10.164	3639.93
791	10.168	3760.52
792	10.172	3730.79
793	10.177	3714.82
794	10.181	3658.97
795	10.185	3719.89
796	10.189	3629.17
797	10.193	3599
798	10.197	3593
799	10.202	3617.52
800	10.206	3520.29
801	10.21	3590.43
802	10.214	3544.28
803	10.218	3599.53
804	10.223	3505.85
805	10.227	3552.87
806	10.231	3489.17
807	10.235	3505.44
808	10.239	3577.62
809	10.243	3523.19
810	10.248	3527.54
811	10.252	3439.89
812	10.256	3462.69
813	10.26	3481.94
814	10.264	3361.01
815	10.268	3431.35
816	10.273	3465.95
817	10.277	3447.45
818	10.281	3463.8
819	10.285	3482.21
820	10.289	3409.35
821	10.293	3469.34
822	10.298	3465.22
823	10.302	4579.98
824	10.306	4661.45
825	10.31	4585.96
826	10.314	4575.55
827	10.319	4666.62
828	10.323	4520.72
829	10.327	4523.61
830	10.331	4459.69
831	10.335	4440.21
832	10.34	4384.78
833	10.344	4612.02
834	10.348	4289.83
835	10.352	4322.53
836	10.356	4372.11
837	10.36	4420.27
838	10.365	4439.06
839	10.369	4191.08
840	10.373	4229.37
841	10.377	4263.57
842	10.381	4335.37
843	10.386	4240.09
844	10.39	4391.21
845	10.394	4243.06
846	10.398	4161.27
847	10.402	4264.37
848	10.407	4355.73
849	10.411	4366.64
850	10.415	4274.25
851	10.419	4299.89
852	10.423	4348.02
853	10.427	4230.69
854	10.432	4268.4
855	10.436	4269.9
856	10.44	4266.06
857	10.444	4243.16
858	10.448	4199.21
859	10.453	4141.22
860	10.457	4092.82
861	10.461	4074.17
862	10.465	4011.47
863	10.469	3950.67
864	10.474	4132.11
865	10.478	4122.27
866	10.482	4091.18
867	10.486	4079.51
868	10.49	4095.77
869	10.494	4066.28
870	10.499	4125.37
871	10.503	4154.12
872	10.507	4168.74
873	10.511	4104.19
874	10.515	4119.92
875	10.52	4017.96
876	10.524	4102.27
877	10.528	4119.12
878	10.532	4015.49
879	10.536	3987.57
880	10.541	4098.47
881	10.545	4065.24
882	10.549	4091.57
883	10.553	3981.61
884	10.557	4144.46
885	10.562	4144.96
886	10.566	4037.97
887	10.57	4088.41
888	10.574	4108.12
889	10.578	4085.99
890	10.582	4005.49
891	10.587	3984.14
892	10.591	4028.89
893	10.595	3999.69
894	10.599	4053.86
895	10.603	3903.01
896	10.608	3992.17
897	10.612	4033.65
898	10.616	3995.7
899	10.62	3894.57
900	10.624	3842.3
901	10.629	3948.56
902	10.633	3912.49
903	10.637	3987.15
904	10.641	3983.53
905	10.645	4001.53
906	10.649	3921.95
907	10.654	3876
908	10.658	4071.38
909	10.662	3865.97
910	10.666	3871.43
911	10.67	4070.61
912	10.675	3897.29
913	10.679	3958.7
914	10.683	3949.46
915	10.687	4088.94
916	10.691	3949.9
917	10.696	3970.24
918	10.7	3947.04
919	10.704	3917.26
920	10.708	3923.3
921	10.712	3994.61
922	10.716	3891.59
923	10.721	3926.52
924	10.725	3957.28
925	10.729	3863.03
926	10.733	3891.84
927	10.737	3743.46
928	10.742	3980.84
929	10.746	3889.79
930	10.75	3966.3
931	10.754	3875.63
932	10.758	3883.68
933	10.763	3780.76
934	10.767	3972.75
935	10.771	3887.81
936	10.775	3926.3
937	10.779	3882.43
938	10.783	3944.7
939	10.788	3808.98
940	10.792	3817.53
941	10.796	3866.93
#"+EI TIC MRM (** -> **) MWMS_20220121_3.d "
#Point	X(min)	Y(Counts)
0	5.72	15483
1	5.725	0
2	5.729	9.48929
3	5.733	0
4	5.737	0
5	5.741	0
6	5.746	0
7	5.75	0
8	5.754	0
9	5.758	0
10	5.762	0
11	5.766	0
12	5.771	0
13	5.775	0
14	5.779	0
15	5.783	0
16	5.787	41.461
17	5.792	127.469
18	5.796	271.652
19	5.8	385.406
20	5.804	707.705
21	5.808	1018.22
22	5.813	1430.18
23	5.817	1706.07
24	5.821	1965.25
25	5.825	2045.58
26	5.829	2161.22
27	5.833	2171.12
28	5.838	2215.94
29	5.842	2186.66
30	5.846	2337.58
31	5.85	2277.88
32	5.854	2349.78
33	5.859	2389.13
34	5.863	2450.61
35	5.867	2470.01
36	5.871	2522.9
37	5.875	2631.36
38	5.88	2866.75
39	5.884	3854.23
40	5.888	6471.45
41	5.892	13392.3
42	5.896	29009.7
43	5.9	56913.4
44	5.905	97557
45	5.909	143592
46	5.913	184404
47	5.917	208867
48	5.921	212175
49	5.926	191484
50	5.93	161823
51	5.934	129388
52	5.938	100856
53	5.942	78222.7
54	5.947	60430.7
55	5.951	48387.7
56	5.955	38783.2
57	5.959	31861.2
58	5.963	26442.2
59	5.967	22961.7
60	5.972	20018.8
61	5.976	17810.5
62	5.98	15690.1
63	5.984	14478.1
64	5.988	12891.5
65	5.993	11754.8
66	5.997	10648.7
67	6.001	9671.98
68	6.005	8971.22
69	6.009	8384
70	6.014	7845.86
71	6.018	7326.43
72	6.022	7163.68
73	6.026	6709.32
74	6.03	6388.55
75	6.035	6106.45
76	6.039	5868.25
77	6.043	5512.89
78	6.047	5563.23
79	6.051	5312.77
80	6.055	5151.5
81	6.06	4975.7
82	6.064	4880.57
83	6.068	4563.8
84	6.072	4513.42
85	6.076	4328.18
86	6.081	4366.32
87	6.085	4337.73
88	6.089	4448.12
89	6.093	4729.48
90	6.097	5094.75
91	6.102	5225.76
92	6.106	5205.9
93	6.11	4894.45
94	6.114	4658.95
95	6.118	4388.1
96	6.122	4112.08
97	6.127	3842.5
98	6.131	3718.3
99	6.135	3619.87
100	6.139	3507.04
101	6.143	3405.07
102	6.148	3465.25
103	6.152	3308.54
104	6.156	3367.1
105	6.16	3376.82
106	6.164	3273.56
107	6.169	3234.82
108	6.173	3302.81
109	6.177	3272.9
110	6.181	3271.73
[truncated: 830 more rows]

## Sheet: TIC2
#"+EI TIC MRM (** -> **) MWMS_20220121_1.d "
#Point	X(min)	Y(Counts)
0	5.72	15549.7
1	5.725	55.3041
2	5.729	41.7726
3	5.733	0
4	5.737	0
5	5.741	0
6	5.746	0
7	5.75	0
8	5.754	0
9	5.758	0
10	5.762	0
11	5.766	0
12	5.771	0
13	5.775	0
14	5.779	9.63028
15	5.783	30.7275
16	5.787	70.4414
17	5.792	222.801
18	5.796	382.854
19	5.8	546.09
20	5.804	873.798
21	5.808	1313.75
22	5.813	1669.9
23	5.817	2152.5
24	5.821	2296.6
25	5.825	2481.25
26	5.829	2635.46
27	5.833	2643.74
28	5.838	2688.29
29	5.842	2628.4
30	5.846	2703.04
31	5.85	2800.48
32	5.854	2717.73
33	5.859	2849.8
34	5.863	2796.51
35	5.867	2992.67
36	5.871	3083.64
37	5.875	3047.55
38	5.88	3295.93
39	5.884	3952.95
40	5.888	6178.1
41	5.892	12203.9
42	5.896	25515.5
43	5.9	50467.5
44	5.905	87922.4
45	5.909	132196
46	5.913	172822
47	5.917	197375
48	5.921	202012
49	5.926	185464
50	5.93	161159
51	5.934	132446
52	5.938	105930
53	5.942	82431.5
54	5.947	64932.1
55	5.951	51829.4
56	5.955	42427.9
57	5.959	35087.1
58	5.963	29384.8
59	5.967	25141.1
60	5.972	21691
61	5.976	19208.9
62	5.98	17220.2
63	5.984	15505
64	5.988	14017.3
65	5.993	12881.3
66	5.997	11694
67	6.001	10683.2
68	6.005	9815.06
69	6.009	9172.65
70	6.014	8602.98
71	6.018	8197.94
72	6.022	7645.51
73	6.026	7343.86
74	6.03	7071.11
75	6.035	6578.84
76	6.039	6553.76
77	6.043	6199.25
78	6.047	6134.89
79	6.051	5777.88
80	6.055	5538.64
81	6.06	5548.17
82	6.064	5430.53
83	6.068	5321.18
84	6.072	5069.33
85	6.076	4891.71
86	6.081	4811.74
87	6.085	4881.68
88	6.089	4981.72
89	6.093	5119.87
90	6.097	5544.97
91	6.102	5824.09
92	6.106	5816.93
93	6.11	5558.81
94	6.114	5289.25
95	6.118	4885.5
96	6.122	4527.33
97	6.127	4411.51
98	6.131	4267.4
99	6.135	4172.41
100	6.139	4105.9
101	6.143	3977.76
102	6.148	3795.87
103	6.152	3951.83
104	6.156	3897.89
105	6.16	3869.86
106	6.164	3782.07
107	6.169	3725.39
108	6.173	3727.02
109	6.177	3812.91
110	6.181	3807.43
111	6.185	3750.32
112	6.189	3654.57
113	6.194	3592.12
114	6.198	3604.71
115	6.202	3630.57
116	6.206	3527.67
117	6.21	3435.26
118	6.215	3465.11
119	6.219	669.752
120	6.221	4214.43
121	6.225	4240.26
122	6.229	4247.14
123	6.233	4308.87
124	6.238	4307.33
125	6.242	4258.63
126	6.246	4177.59
127	6.25	2367.46
128	6.255	2373.05
129	6.259	2290.91
130	6.263	2328.71
131	6.267	2306.36
132	6.271	2372.54
133	6.276	2345.74
134	6.28	2364.49
135	6.284	2343.37
136	6.288	2379.22
137	6.292	2354.73
138	6.297	2230.79
139	6.301	2399.22
140	6.305	2545.17
141	6.309	2383.04
142	6.313	2370.93
143	6.318	2360.87
144	6.322	2328.43
145	6.326	2331.24
146	6.33	2396.8
147	6.334	2494.56
148	6.339	2337.48
149	6.343	2376.34
150	6.347	2384.6
151	6.351	2500.4
152	6.355	2484.4
153	6.36	2577.12
154	6.364	2974.23
155	6.368	3579.9
156	6.372	5183.81
157	6.376	7257.22
158	6.381	9169.38
159	6.385	10685.5
160	6.389	10368.4
161	6.393	8961.27
162	6.397	7192.49
163	6.402	5579.24
164	6.406	4786.15
165	6.41	4173.39
166	6.414	4417.85
167	6.419	6083.33
168	6.423	11529.7
169	6.427	26369.1
170	6.431	57144.4
171	6.435	108122
172	6.44	170589
173	6.444	227988
174	6.448	256572
175	6.452	246183
176	6.456	210284
177	6.461	164009
178	6.465	120055
179	6.469	85297.9
180	6.473	60224.9
181	6.477	43966.2
182	6.482	33676.8
183	6.486	26314.4
184	6.49	20894.9
185	6.494	17713.6
186	6.498	14970.6
187	6.503	13280.6
188	6.507	11943.8
189	6.511	10331.6
190	6.515	9697.25
191	6.519	8810.25
192	6.524	8238.36
193	6.528	7685.02
194	6.532	7355.36
195	6.536	6781.79
196	6.54	6654.84
197	6.545	6285.68
198	6.549	6205.41
199	6.553	5865.63
200	6.557	5601.72
201	6.561	5507.29
202	6.566	5361.52
203	6.57	5031.15
204	6.574	5320.06
205	6.578	5763.44
206	6.582	8512.35
207	6.587	16856.6
208	6.591	38702.2
209	6.595	82762.2
210	6.599	154237
211	6.604	237490
212	6.608	302280
213	6.612	327028
214	6.616	301006
215	6.62	243720
216	6.625	177308
217	6.629	123544
218	6.633	83946.4
219	6.637	57114.2
220	6.641	40839.3
221	6.646	30776
222	6.65	24473.1
223	6.654	19887.4
224	6.658	16578.3
225	6.662	14317.9
226	6.667	12822.5
227	6.671	11394.9
228	6.675	10563.2
229	6.679	9418.29
230	6.683	8822.8
231	6.688	8274.02
232	6.692	7770.19
233	6.696	7400.65
234	6.7	6901.09
235	6.704	6738.07
236	6.709	6705.25
237	6.713	6327.05
238	6.717	5978.11
239	6.721	5923.66
240	6.725	5670.44
241	6.73	5428.27
242	6.734	5309.1
243	6.738	5256.97
244	6.742	5107.58
245	6.746	5065.88
246	6.751	4920.62
247	6.755	4912.82
248	6.759	4653.49
249	6.763	4605.68
250	6.768	4510.1
251	6.772	4662.44
252	6.776	4464.61
253	6.78	4526.64
254	6.784	4268.29
255	6.789	4319.55
256	6.793	4285.78
257	6.797	4283.43
258	6.801	4129.6
259	6.805	4261.26
260	6.81	4205.7
261	6.814	4219.75
262	6.818	666.788
263	6.82	1942.61
264	6.824	1889.86
265	6.828	1927.41
266	6.833	1912.13
267	6.837	1884.63
268	6.841	1876.59
269	6.845	1974.56
270	6.849	102.973
271	6.901	2335.9
272	6.905	2420.24
273	6.909	2406.17
274	6.913	2508.31
275	6.917	2453.16
276	6.922	2471.34
277	6.926	2510.54
278	6.93	2587.55
279	6.934	2685.51
280	6.938	2622.55
281	6.943	2746.75
282	6.947	2949.12
283	6.951	4965.03
284	6.955	5518.11
285	6.959	7257.57
286	6.964	13690.5
287	6.968	33701.8
288	6.972	86502.4
289	6.976	202673
290	6.98	409120
291	6.985	680911
292	6.989	942552
293	6.993	1.09543e+06
294	6.997	1.08132e+06
295	7.002	942728
296	7.006	724351
297	7.01	504892
298	7.014	337816
299	7.018	224419
300	7.023	153272
301	7.027	109875
302	7.031	83434.8
303	7.035	66626
304	7.039	54603.3
305	7.044	46786.2
306	7.048	40122.4
307	7.052	35449.2
308	7.056	31261.2
309	7.061	28453.9
310	7.065	26102.9
311	7.069	24065.1
312	7.073	22200.8
313	7.077	21220.8
314	7.082	19689.8
315	7.086	18635.2
316	7.09	17620.2
317	7.094	16320
318	7.099	15670.7
319	7.103	14935.3
320	7.107	14520.2
321	7.111	14116.8
322	7.115	13159.6
323	7.12	12680.7
324	7.124	12769.6
325	7.128	11888.3
326	7.132	11776.6
327	7.137	11543.9
328	7.141	11062.6
329	7.145	10977.8
330	7.149	10415
331	7.153	10509.1
332	7.158	10182
333	7.162	10067
334	7.166	10043.2
335	7.17	9983.75
336	7.174	9629.91
337	7.179	9698.19
338	7.183	9505.54
339	7.187	9490.1
340	7.191	9309.37
341	7.196	9374.44
342	7.2	9459.49
343	7.204	9634.54
344	7.208	9993
345	7.212	11053.5
346	7.217	14543.7
347	7.221	26935.2
348	7.225	61568.3
349	7.229	156007
350	7.234	351507
351	7.238	681870
352	7.242	1.10389e+06
353	7.246	1.47186e+06
354	7.25	1.64654e+06
355	7.255	1.60732e+06
356	7.259	1.36346e+06
357	7.263	1.03603e+06
358	7.267	718683
359	7.271	472755
360	7.276	302645
361	7.28	195049
362	7.284	132229
363	7.288	96511
364	7.293	73354.8
365	7.297	58680.7
366	7.301	49625.3
367	7.305	42152.2
368	7.309	37442.4
369	7.314	33140.5
370	7.318	30608.7
371	7.322	28354
372	7.326	25471.1
373	7.331	24181.1
374	7.335	22903.6
375	7.339	21271.4
376	7.343	20044.1
377	7.347	19107.2
378	7.352	18564.6
379	7.356	17625
380	7.36	16707.7
381	7.364	15820.2
382	7.369	15463.8
383	7.373	14595
384	7.377	14306.2
385	7.381	13630.3
386	7.385	13553.7
387	7.39	13041.4
388	7.394	12511.1
389	7.398	3872.87
390	7.4	6618.01
391	7.404	6300.44
392	7.409	6112.64
393	7.413	6039.41
394	7.417	5845.75
395	7.421	5677.38
396	7.425	5639.24
397	7.43	5253.33
398	7.434	5301.91
399	7.438	5109.43
400	7.442	5139
401	7.446	4900.6
402	7.6	3694.01
403	7.604	3866.7
404	7.609	3877.74
405	7.613	3864.48
406	7.617	3770.89
407	7.621	3917.16
408	7.625	3898
409	7.63	4104.18
410	7.634	4146.55
411	7.638	4267.27
412	7.642	4084.26
413	7.646	4220.37
414	7.651	4212.46
415	7.655	4361.83
416	7.659	4720.81
417	7.663	5160.42
418	7.667	5537.08
419	7.672	7691.74
420	7.676	13530.4
421	7.68	28799.4
422	7.684	67784.9
423	7.689	155299
424	7.693	313318
425	7.697	529208
426	7.701	755201
427	7.705	911158
428	7.71	932162
429	7.714	842489
430	7.718	671705
431	7.722	487443
432	7.726	330268
433	7.731	220112
434	7.735	149964
435	7.739	105009
436	7.743	79347.3
437	7.747	62835.2
438	7.752	51889.6
439	7.756	44509.1
440	7.76	38986.8
441	7.764	34758.3
442	7.768	30775.2
443	7.773	28500
444	7.777	26273.9
445	7.781	24175.9
446	7.785	22782.4
447	7.789	21163.4
448	7.794	19609.9
449	7.798	18739.6
450	7.802	17663.1
451	7.806	17009.9
452	7.811	16194.5
453	7.815	15745.1
454	7.819	15558.1
455	7.823	14384.8
456	7.827	13883.4
457	7.832	13545.9
458	7.836	13002.1
459	7.84	12651.5
460	7.844	11962.2
461	7.848	11668.3
462	7.853	11488.3
463	7.857	11026.8
464	7.861	10959.4
465	7.865	10713
466	7.869	10579.7
467	7.874	11729.1
468	7.878	13587.4
469	7.882	16840
470	7.886	21029.5
471	7.89	25940.3
472	7.895	29950
473	7.899	31873.9
474	7.903	30854.7
475	7.907	27559
476	7.911	23167
477	7.916	19592.2
478	7.92	17020.2
479	7.924	14467.7
480	7.928	12816.5
481	7.933	11561.3
482	7.937	10849.5
483	7.941	10442.9
484	7.945	9730.16
485	7.949	8947.8
486	7.954	8988.33
487	7.958	4354.62
488	7.96	1968.41
489	7.965	1870.71
490	7.969	1766.59
491	7.973	1644.66
492	7.977	1632.86
493	7.981	1532.51
494	7.986	1510.5
495	7.99	1397.12
496	7.994	1291.28
497	7.998	500.227
498	8.081	2102.61
499	8.085	2102.81
500	8.089	2167.44
501	8.093	2189.81
502	8.097	2205.68
503	8.102	2148.34
504	8.106	2229.32
505	8.11	2243.51
506	8.114	2196.57
507	8.118	2290.38
508	8.123	2313.51
509	8.127	2310.08
510	8.131	2290.43
511	8.135	2537.22
512	8.139	3112.66
513	8.143	4593.42
514	8.148	8156.03
515	8.152	16328.4
516	8.156	32667.1
517	8.16	61509.5
518	8.164	100754
519	8.168	141182
520	8.173	172374
521	8.177	184748
522	8.181	176015
523	8.185	149430
524	8.189	115686
525	8.193	83175.2
526	8.198	57447.1
527	8.202	40046.8
528	8.206	28826.8
529	8.21	21992.4
530	8.214	17314.6
531	8.219	14454.8
532	8.223	12644.2
533	8.227	11162.8
534	8.231	10037.6
535	8.235	9193.45
536	8.239	8365.28
537	8.244	7768.75
538	8.248	7298.25
539	8.252	6939.54
540	8.256	6507.21
541	8.26	6134.88
542	8.264	5912.3
543	8.269	5606.31
544	8.273	5385.4
545	8.277	5215.28
546	8.281	5002.93
547	8.285	4847.67
548	8.29	4748.55
549	8.294	4566.1
550	8.298	4523.82
551	8.302	4341.89
552	8.306	4319.92
553	8.31	4174.97
554	8.315	4185.29
555	8.319	4080.67
556	8.323	3967.06
557	8.327	3770.7
558	8.411	3958.51
559	8.415	3991.98
560	8.419	4035.24
561	8.423	4020.08
562	8.427	4011.29
563	8.432	4157.21
564	8.436	4239.53
565	8.44	4266.42
566	8.444	4355.06
567	8.448	4390.88
568	8.452	4469.97
569	8.457	4867.12
570	8.461	5685.43
571	8.465	7297.26
572	8.469	11768.3
573	8.473	22085.6
574	8.478	45194.2
575	8.482	94375.3
576	8.486	183943
577	8.49	319570
578	8.494	484560
579	8.499	630645
580	8.503	714739
581	8.507	716133
582	8.511	641561
583	8.515	525508
584	8.519	399193
585	8.524	285093
586	8.528	200067
587	8.532	141301
588	8.536	103754
589	8.54	79031.2
590	8.545	63539.2
591	8.549	52913.8
592	8.553	44811.4
593	8.557	39946.5
594	8.561	35729.5
595	8.566	32180.3
596	8.57	29121.8
597	8.574	27492.6
598	8.578	25438.9
599	8.582	23541.1
600	8.586	22247.8
601	8.591	20914.9
602	8.595	19978.2
603	8.599	18817.2
604	8.603	17923.4
605	8.607	17306.1
606	8.612	16601.4
607	8.616	15906.2
608	8.62	15177.5
609	8.624	14884.4
610	8.628	14194.1
611	8.632	13828.5
612	8.637	13144.5
613	8.641	12816.7
614	8.645	12601.6
615	8.649	12275.8
616	8.653	11908.1
617	8.658	11506.9
618	8.662	11178.2
619	8.666	10998.8
620	8.67	10556.7
621	8.674	10369.4
622	8.679	10107.8
623	8.683	10009.6
624	8.687	9849.66
625	8.691	9635.43
626	8.695	9281.85
627	8.699	9131.81
628	8.704	8842.58
629	8.708	8898.85
630	8.712	8608.47
631	8.716	8435.18
632	8.72	8325.45
633	8.725	8095.61
634	8.729	8134.02
635	8.733	7857.14
636	8.737	7750.77
637	8.741	7756.08
638	8.746	7622.29
639	8.75	7424.27
640	8.754	7249.73
641	8.758	7243.94
642	8.762	7051.96
643	8.766	6812.82
644	8.771	6871.79
645	8.775	6852.46
646	8.779	6702.45
647	8.783	6600.89
648	8.787	6531
649	8.792	6356.39
650	8.796	6372.85
651	8.8	6161.93
652	8.804	6204.86
653	8.808	2440.42
654	9.271	1919.47
655	9.275	1856.68
656	9.279	1908.37
657	9.283	1888.68
658	9.288	1843.5
659	9.292	1817.77
660	9.296	1891.38
661	9.3	1828.26
662	9.304	1874.27
663	9.309	1796
664	9.313	1788.19
665	9.317	1805.11
666	9.321	1825.04
667	9.325	1790.81
668	9.329	1809.68
669	9.334	1773.95
670	9.338	1809.94
671	9.342	1791.69
672	9.346	1751.36
673	9.35	1815.12
674	9.354	1793.5
675	9.359	1794.31
676	9.363	1798.5
677	9.367	1786.79
678	9.371	1827.39
679	9.375	1875.3
680	9.38	1883.82
681	9.384	1959.39
682	9.388	1932.22
683	9.392	2049.6
684	9.396	2128.57
685	9.4	2149.52
686	9.405	2264.09
687	9.409	2538.09
688	9.413	2852.17
689	9.417	3366.94
690	9.421	4686.35
691	9.425	7398.28
692	9.43	12865.5
693	9.434	24198.3
694	9.438	45352
695	9.442	83711.7
696	9.446	146269
697	9.45	234501
698	9.455	337462
699	9.459	429245
700	9.463	491880
701	9.467	520041
702	9.471	502392
703	9.476	449207
704	9.48	374681
705	9.484	296044
706	9.488	225368
707	9.492	168197
708	9.496	125728
709	9.501	94763.3
710	9.505	73397.5
711	9.509	59062.6
712	9.513	49104.4
713	9.517	41951.1
714	9.521	36829.7
715	9.526	32469.3
716	9.53	29230.1
717	9.534	26653.3
718	9.538	24619.6
719	9.542	22651.9
720	9.547	21321.4
721	9.551	19815.3
722	9.555	18602.4
723	9.559	17823.5
724	9.563	16595.5
725	9.567	16017.4
726	9.572	15204.9
727	9.576	14563.5
728	9.58	14021.3
729	9.584	13390.3
730	9.588	13010
731	9.592	12523.1
732	9.597	12003.1
733	9.601	11751.6
734	9.605	11268.8
735	9.609	10939.2
736	9.613	10661
737	9.617	10237.3
738	9.622	10133.7
739	9.626	9787.21
740	9.63	9478.82
741	9.634	9278.84
742	9.638	9027.16
743	9.643	8994.04
744	9.647	8838.09
745	9.651	8474.84
746	9.655	8332.71
747	9.659	8148.69
748	9.663	8072.47
749	9.668	7746.98
750	9.672	7761.73
751	9.676	7765.78
752	9.68	7617.28
753	9.684	7648.65
754	9.688	7565.68
755	9.693	7590.94
756	9.697	7675.4
757	9.701	7622.51
758	9.705	7534.11
759	9.709	7490.18
760	9.714	7448.12
761	9.718	7196.42
762	9.722	6980.68
763	9.726	6817.74
764	9.73	6726.53
765	9.734	6479.86
766	9.739	6434.83
767	9.743	6243.64
768	9.747	6105.56
769	9.751	5896.08
770	9.755	5783.07
771	9.759	5723.05
772	9.764	5652.68
773	9.768	5512.98
774	10.102	4385.66
775	10.106	4398.98
776	10.11	4327.07
777	10.114	4442.22
778	10.118	4335.12
779	10.123	4373.88
780	10.127	4301.85
781	10.131	4323.72
782	10.135	4328.07
783	10.139	4334.2
784	10.144	4238.78
785	10.148	4307
786	10.152	4284.93
787	10.156	4292.54
788	10.16	4329.78
789	10.164	4349.32
790	10.169	4319.08
791	10.173	4286.48
792	10.177	4384.03
793	10.181	4378.03
794	10.185	4298.91
795	10.189	4337.16
796	10.194	4331.56
797	10.198	4244.95
798	10.202	4278.09
799	10.206	4239.48
800	10.21	4216.33
801	10.215	4171.19
802	10.219	4271.96
803	10.223	4137.98
804	10.227	4202.17
805	10.231	4109.05
806	10.235	4167.97
807	10.24	4160.83
808	10.244	4206.44
809	10.248	4069
810	10.252	4045.57
811	10.256	4078.85
812	10.26	4056.75
813	10.265	4124.1
814	10.269	4082.74
815	10.273	4056.91
816	10.277	4090.59
817	10.281	4039.96
818	10.285	4042.54
819	10.29	4057.98
820	10.294	4013.75
821	10.298	2808.88
822	10.3	5020.07
823	10.304	4949.24
824	10.308	4943.88
825	10.313	4922.22
826	10.317	5001.19
827	10.321	4892.23
828	10.325	4967.57
829	10.329	4903.05
830	10.334	4950.2
831	10.338	4860.45
832	10.342	4923.85
833	10.346	4866.06
834	10.35	4754.32
835	10.355	4851.12
836	10.359	4862.71
837	10.363	4816.05
838	10.367	4672.72
839	10.371	4790.32
840	10.376	4750.55
841	10.38	4706.29
842	10.384	4750.37
843	10.388	4789.75
844	10.392	4766.67
845	10.396	4728.06
846	10.401	4835.12
847	10.405	4773.31
848	10.409	4785.81
849	10.413	4802.38
850	10.417	4686.56
851	10.422	4691.67
852	10.426	4721.14
853	10.43	4842.04
854	10.434	4804.15
855	10.438	4804.26
856	10.443	4614.84
857	10.447	4696.54
858	10.451	4603.55
859	10.455	4521.59
860	10.459	4685
861	10.463	4575.23
862	10.468	4510.27
863	10.472	4636.82
864	10.476	4454.8
865	10.48	4613.84
866	10.484	4450.66
867	10.489	4603.96
868	10.493	4699.85
869	10.497	4618.51
870	10.501	4578.94
871	10.505	4475.32
872	10.51	4540.31
873	10.514	4612.35
874	10.518	4541.73
875	10.522	4408.38
876	10.526	4457.38
877	10.53	4531.27
878	10.535	4503.5
879	10.539	4491.46
880	10.543	4422.36
881	10.547	4335.77
882	10.551	4478.35
883	10.556	4440.28
884	10.56	4354.6
885	10.564	4352.58
886	10.568	4371.75
887	10.572	4452.99
888	10.577	4375.73
889	10.581	4436.16
890	10.585	4287.54
891	10.589	4395.74
892	10.593	4463.8
893	10.597	4462.84
894	10.602	4314.57
895	10.606	4355.31
896	10.61	4514.7
897	10.614	4368.73
898	10.618	4424.88
899	10.623	4316.78
900	10.627	4386.62
901	10.631	4405.54
902	10.635	4464.33
903	10.639	4350.71
904	10.644	4326.27
905	10.648	4214.86
906	10.652	4335.88
907	10.656	4379.83
908	10.66	4419.68
909	10.664	4407.92
910	10.669	4345.59
911	10.673	4400.34
912	10.677	4524.51
913	10.681	4404.77
914	10.685	4527.38
915	10.69	4416.1
916	10.694	4296.89
917	10.698	4482.18
918	10.702	4364.8
919	10.706	4426.83
920	10.711	4440.4
921	10.715	4369.78
922	10.719	4308.7
923	10.723	4280.49
924	10.727	4354.67
925	10.731	4294.92
926	10.736	4345.14
927	10.74	4315.77
928	10.744	4299.15
929	10.748	4236.51
930	10.752	4279.31
931	10.757	4132.38
932	10.761	4313.31
933	10.765	4260.4
934	10.769	4239.38
935	10.773	4441.23
936	10.778	4297.07
937	10.782	4338.67
938	10.786	4362.87
939	10.79	4319.34
940	10.794	4341.16
#"+EI TIC MRM (** -> **) MWMS_20220121_2.d "
#Point	X(min)	Y(Counts)
0	5.721	15566.8
1	5.725	59.1333
2	5.729	46.6006
3	5.733	0
4	5.738	0
5	5.742	0
6	5.746	0
7	5.75	0
8	5.754	0
9	5.758	0
10	5.763	0
11	5.767	0
12	5.771	0
13	5.775	0
14	5.779	10.9498
15	5.784	12.1304
16	5.788	74.0331
17	5.792	153.854
18	5.796	367.788
19	5.8	472.334
20	5.805	714.292
21	5.809	1206.98
22	5.813	1478.78
23	5.817	1876.17
24	5.821	2071.15
25	5.825	2158.16
26	5.83	2248.27
27	5.834	2267.76
28	5.838	2291.03
29	5.842	2321.33
30	5.846	2338.13
31	5.851	2329.38
32	5.855	2381.56
33	5.859	2475.66
34	5.863	2482.12
35	5.867	2599.53
36	5.872	2560.85
37	5.876	2654.5
38	5.88	2973.85
39	5.884	4014.96
40	5.888	6905.48
41	5.893	14198.8
42	5.897	30468.1
43	5.901	59921.7
44	5.905	101087
45	5.909	146382
46	5.913	185732
47	5.918	206339
48	5.922	204082
49	5.926	183755
50	5.93	155440
51	5.934	124557
52	5.939	96811.7
53	5.943	74256.6
54	5.947	58194.4
55	5.951	46417.4
56	5.955	37298.4
57	5.96	30295.4
58	5.964	25823.9
59	5.968	22253.6
60	5.972	19218.6
61	5.976	16913.9
62	5.98	15288.2
63	5.985	14011.6
64	5.989	12593.1
65	5.993	11653.6
66	5.997	10539.1
67	6.001	9767.21
68	6.006	9018.51
69	6.01	8504.29
70	6.014	7976.14
71	6.018	7482.65
72	6.022	7048.63
73	6.027	6662.48
74	6.031	6632.83
75	6.035	6232.14
76	6.039	5943.64
77	6.043	5635.41
78	6.047	5531.05
79	6.052	5364.93
80	6.056	5264.46
81	6.06	4988.29
82	6.064	4919.27
83	6.068	4804.68
84	6.073	4726.18
85	6.077	4477.31
86	6.081	4615.73
87	6.085	4425.21
88	6.089	4749.44
89	6.094	5007.52
90	6.098	5419.68
91	6.102	5515.32
92	6.106	5371.71
93	6.11	5041.12
94	6.114	4754.78
95	6.119	4468.93
96	6.123	4267.16
97	6.127	4048.58
98	6.131	3851.2
99	6.135	3699.57
100	6.14	3667.79
101	6.144	3632.4
102	6.148	3597.33
103	6.152	3576.61
104	6.156	3583.25
105	6.161	3463.38
106	6.165	3321.66
107	6.169	3396.68
108	6.173	3491.08
109	6.177	3417.09
110	6.181	3464.7
111	6.186	3449.52
112	6.19	3433.64
113	6.194	3269.39
114	6.198	3251.54
115	6.202	3197.2
116	6.207	3124.37
117	6.211	3217.3
118	6.215	3097.32
119	6.219	368.459
120	6.22	3409.31
121	6.224	3497.67
122	6.229	3459.17
123	6.233	3358.53
124	6.237	3383.65
125	6.241	3438.94
126	6.245	3515.24
127	6.25	17.2781
128	6.25	2052.27
129	6.254	2099.98
130	6.259	2032.68
131	6.263	2111.68
132	6.267	2112.97
133	6.271	2085.21
134	6.275	2096.41
135	6.28	2007.39
136	6.284	2112.81
137	6.288	2076.59
138	6.292	2161.41
139	6.296	2081.92
140	6.301	2120.07
141	6.305	2058.99
142	6.309	2084.28
143	6.313	2157.92
144	6.317	2159.77
145	6.322	2130.34
146	6.326	2142.26
147	6.33	2114.84
148	6.334	2085.15
149	6.338	2169.39
150	6.343	2135.47
151	6.347	2153.28
152	6.351	2092.84
153	6.355	2097.46
154	6.359	2275.89
155	6.364	2585.92
156	6.368	3186.06
157	6.372	4646.59
158	6.376	6711.57
159	6.381	8680.89
160	6.385	9934.53
161	6.389	9493.41
162	6.393	7996.26
163	6.397	6430.61
164	6.402	4690.15
165	6.406	3996.5
166	6.41	3540.48
167	6.414	3911.15
168	6.418	5584.66
169	6.423	11426.1
170	6.427	26926.6
171	6.431	59901.2
172	6.435	112085
173	6.439	176719
174	6.444	232700
175	6.448	254616
176	6.452	239292
177	6.456	199627
178	6.46	150938
179	6.465	107318
180	6.469	74900.9
181	6.473	52856.4
182	6.477	38236.1
183	6.481	29203.9
184	6.486	22719.5
185	6.49	18321
186	6.494	15363.7
187	6.498	13525.6
188	6.502	11777.2
189	6.507	10345.1
190	6.511	9442.5
191	6.515	8656.49
192	6.519	7929.66
193	6.523	7300.37
194	6.528	6751.41
195	6.532	6601.69
196	6.536	6189.72
197	6.54	5810.24
198	6.545	5524.44
199	6.549	5395.41
200	6.553	5272.18
201	6.557	5097.03
202	6.561	4738.36
203	6.566	4725.15
204	6.57	4673.95
205	6.574	4931.23
206	6.578	5426.2
207	6.582	8021
208	6.587	16342.6
209	6.591	38301.7
210	6.595	84341.1
211	6.599	156648
212	6.603	237941
213	6.608	297757
214	6.612	319394
215	6.616	287788
216	6.62	226261
217	6.624	160552
218	6.629	107026
219	6.633	70785.5
220	6.637	47918
221	6.641	34298.2
222	6.645	26116.4
223	6.65	21035.1
224	6.654	17400.1
225	6.658	14764.3
226	6.662	12646.9
227	6.666	11335.3
228	6.671	10176.1
229	6.675	9448.61
230	6.679	8824.19
231	6.683	7932.38
232	6.687	7414.13
233	6.692	6990.16
234	6.696	6740.31
235	6.7	6377.81
236	6.704	6197.33
237	6.708	5896.9
238	6.713	5755.66
239	6.717	5689.82
240	6.721	5494.11
241	6.725	5190.79
242	6.73	5169.86
243	6.734	4743.41
244	6.738	4912.55
245	6.742	4662.91
246	6.746	4398.8
247	6.751	4408.62
248	6.755	4250.86
249	6.759	4394.24
250	6.763	4293.92
251	6.767	4020.72
252	6.772	3931.89
253	6.776	4142.43
254	6.78	4018.43
255	6.784	3857.77
256	6.788	3852.87
257	6.793	3878.77
258	6.797	3805.7
259	6.801	3807.15
260	6.805	3736.03
261	6.809	3688.62
262	6.814	3718.09
263	6.818	1746.49
264	6.82	2006.06
265	6.825	1953.88
266	6.829	1922.59
267	6.833	1939.96
268	6.837	1876.64
269	6.841	1901.58
270	6.846	1957.96
271	6.85	93.0923
272	6.901	1961.8
273	6.905	1931.62
274	6.909	1881.35
275	6.914	1981.5
276	6.918	1879.11
277	6.922	2037.29
278	6.926	2016.61
279	6.93	2051.14
280	6.935	2162.88
281	6.939	2177.17
282	6.943	2280.33
283	6.947	2269.46
284	6.95	3934.46
285	6.954	4436.67
286	6.959	5883.62
287	6.963	11526.5
288	6.967	27746.8
289	6.971	74113.5
290	6.976	180545
291	6.98	373781
292	6.984	640779
293	6.988	895258
294	6.992	1.06015e+06
295	6.997	1.0475e+06
296	7.001	900696
297	7.005	683771
298	7.009	473570
299	7.014	311505
300	7.018	205494
301	7.022	139311
302	7.026	100181
303	7.03	76207
304	7.035	59966
305	7.039	49744.3
306	7.043	42010.3
307	7.047	37401.9
308	7.051	32438.8
309	7.056	29107.2
310	7.06	25955
311	7.064	24190.8
312	7.068	22317.3
313	7.073	20727.1
314	7.077	19396.5
315	7.081	18478.4
316	7.085	17134.2
317	7.089	16233.6
318	7.094	15703.2
319	7.098	14947.7
320	7.102	14402.1
321	7.106	13666.5
322	7.111	13003.7
323	7.115	12477.9
324	7.119	12151.6
325	7.123	11739.9
326	7.127	11531.7
327	7.132	11074.1
328	7.136	10775.8
329	7.14	10317.2
330	7.144	10289.6
331	7.149	10041.4
332	7.153	9539.76
333	7.157	9576.64
334	7.161	9464.66
335	7.165	9105.59
336	7.17	9113.15
337	7.174	8943.59
338	7.178	8916.4
339	7.182	8824.65
340	7.186	8809.88
341	7.191	8826.27
342	7.195	8653.05
343	7.199	8857.27
344	7.203	8932.35
345	7.208	9496.23
346	7.212	9974.69
347	7.216	13043.9
348	7.22	24589.2
349	7.224	56719
350	7.229	142369
351	7.233	324002
352	7.237	638613
353	7.241	1.02567e+06
354	7.246	1.36397e+06
355	7.25	1.5528e+06
356	7.254	1.50541e+06
357	7.258	1.27915e+06
358	7.262	969106
359	7.267	669639
360	7.271	438826
361	7.275	279499
362	7.279	180430
363	7.283	120990
364	7.288	87285.6
365	7.292	66783.1
366	7.296	53948.3
367	7.3	45316.4
368	7.305	39507.5
369	7.309	34400.7
370	7.313	30782.2
371	7.317	28070.3
372	7.321	26023.2
373	7.326	24274.4
374	7.33	22413.1
375	7.334	21566.9
376	7.338	19666.9
377	7.343	18904.8
378	7.347	17840.6
379	7.351	17103.2
380	7.355	15718.5
381	7.359	15549.3
382	7.364	15093.9
383	7.368	14847.3
384	7.372	13506.2
385	7.376	13531.8
386	7.38	13018.4
387	7.385	12516.7
388	7.389	12227.3
389	7.393	12082.5
390	7.397	7500.89
391	7.4	6063.8
392	7.405	6169.09
393	7.409	5791.7
394	7.413	5791.43
395	7.417	5565.46
396	7.421	5454.29
397	7.426	5577.29
398	7.43	5324.57
399	7.434	5011.09
400	7.438	4884.54
401	7.442	4771.35
402	7.446	4763.09
403	7.6	3612.88
404	7.605	3575.36
405	7.609	3770.37
406	7.613	3538.55
407	7.617	3667.72
408	7.621	3691.86
409	7.626	3700.65
410	7.63	3718.66
411	7.634	3777.27
412	7.638	3907.57
413	7.642	3748.68
414	7.647	3913.1
415	7.651	4092.17
416	7.655	4187.29
417	7.659	4275.79
418	7.663	4570.66
419	7.668	5276.45
420	7.672	7249.86
421	7.676	13285.2
422	7.68	29707.1
423	7.684	71106.9
424	7.689	159967
425	7.693	315439
426	7.697	518546
427	7.701	709989
428	7.706	838640
429	7.71	849785
430	7.714	760033
431	7.718	601617
432	7.722	430941
433	7.727	290039
434	7.731	192355
435	7.735	129756
436	7.739	91328.2
437	7.743	68736.9
438	7.748	55568.5
439	7.752	45529.6
440	7.756	39011.1
441	7.76	34145.9
442	7.764	30705
443	7.769	27739.5
444	7.773	25563.7
445	7.777	23632
446	7.781	21922.9
447	7.785	20497
448	7.79	19330.1
449	7.794	18027.5
450	7.798	16865.2
451	7.802	16298.2
452	7.806	15541.9
453	7.811	14681.5
454	7.815	14310.5
455	7.819	13440.1
456	7.823	12968.5
457	7.828	12640.7
458	7.832	12319.1
459	7.836	11651.5
460	7.84	11295.6
461	7.844	10940.6
462	7.849	10725.7
463	7.853	10207.6
464	7.857	10111.3
465	7.861	10012
466	7.865	9771.62
467	7.87	10160.3
468	7.874	10882
469	7.878	12602.2
470	7.882	15512.5
471	7.886	19380.4
472	7.891	23760.3
473	7.895	27028.7
474	7.899	28026.1
475	7.903	26525.4
476	7.907	24216.5
477	7.912	21084.3
478	7.916	17401.9
479	7.92	14837.4
480	7.924	12856.9
481	7.928	11319.2
482	7.933	10654.6
483	7.937	9728.93
484	7.941	9199.43
485	7.945	8607.19
486	7.95	8492.5
487	7.954	8104.94
488	7.958	1948.35
489	7.96	1812.2
490	7.964	1685.37
491	7.968	1524.87
492	7.973	1555.58
493	7.977	1503.12
494	7.981	1406.33
495	7.985	1286.36
496	7.989	1307.78
497	7.994	1218.22
498	7.998	804.798
499	8.08	1861.59
500	8.085	1841.09
501	8.089	1796.13
502	8.093	1799.81
503	8.097	1842.42
504	8.101	1881.68
505	8.105	1904.49
506	8.11	1946.06
507	8.114	1915.81
508	8.118	1881.01
509	8.122	1877.37
510	8.126	1925.89
511	8.131	2027.13
512	8.135	2186.85
513	8.139	2655
514	8.143	3917.91
515	8.147	7156.77
516	8.151	14564.1
517	8.156	29892
518	8.16	56280.6
519	8.164	92889.9
520	8.168	130773
521	8.172	157509
522	8.176	166656
523	8.181	155582
524	8.185	129884
525	8.189	98721.4
526	8.193	70080.9
527	8.197	48294.4
528	8.201	33682.7
529	8.206	24333.6
530	8.21	18380.8
531	8.214	14885.4
532	8.218	12438
533	8.222	10767
534	8.227	9526.91
535	8.231	8637.07
536	8.235	7792.03
537	8.239	7318.48
538	8.243	6750.51
539	8.247	6340.18
540	8.252	6045.84
541	8.256	5680.4
542	8.26	5414.5
543	8.264	5133.39
544	8.268	4857.7
545	8.272	4704.92
546	8.277	4575.56
547	8.281	4396.59
548	8.285	4271.5
549	8.289	4119.23
550	8.293	3945.5
551	8.298	3946.53
552	8.302	3787.09
553	8.306	3695.6
554	8.31	3607.46
555	8.314	3614.73
556	8.318	3588.96
557	8.323	3554.32
558	8.327	3387.65
559	8.41	3815.64
560	8.414	3703.47
561	8.419	3794.28
562	8.423	3818.57
563	8.427	3861.63
564	8.431	3921.19
565	8.435	3937.47
566	8.44	3963.65
567	8.444	4217.19
568	8.448	4205.02
569	8.452	4381.82
570	8.456	4664.62
571	8.46	5243.67
572	8.465	6997.12
573	8.469	11155.4
574	8.473	21306.6
575	8.477	43446.9
576	8.481	89519.6
577	8.486	169672
578	8.49	289794
579	8.494	432880
580	8.498	564076
581	8.502	638628
582	8.507	642045
583	8.511	577522
584	8.515	466630
585	8.519	348472
586	8.523	248814
587	8.527	173069
588	8.532	121737
589	8.536	89637.2
590	8.54	68202.9
591	8.544	54865.4
592	8.548	45908.8
593	8.553	39732.6
594	8.557	34858.1
595	8.561	31703
596	8.565	28391.7
597	8.569	26148.2
598	8.574	24015.9
599	8.578	22545.8
600	8.582	20994.2
601	8.586	19551.3
602	8.59	18452.2
603	8.594	17800.4
604	8.599	16732.7
605	8.603	16009.1
606	8.607	15294.4
607	8.611	14799.1
608	8.615	14195.7
609	8.62	13465
610	8.624	13120.5
611	8.628	12697.3
612	8.632	12107.6
613	8.636	11841.8
614	8.641	11487.8
615	8.645	11130.8
616	8.649	10886.7
617	8.653	10480
618	8.657	10357.5
619	8.661	9866.75
620	8.666	9808.07
621	8.67	9465.18
622	8.674	9420
623	8.678	9226.87
624	8.682	8718.53
625	8.687	8651.77
626	8.691	8563.29
627	8.695	8341.86
628	8.699	8025.95
629	8.703	8085.76
630	8.708	7819.43
631	8.712	7879.25
632	8.716	7573.61
633	8.72	7438.82
634	8.724	7330.88
635	8.728	7161.14
636	8.733	7183.1
637	8.737	6979.19
638	8.741	6909.61
639	8.745	6626.08
640	8.749	6669.08
641	8.754	6499.24
642	8.758	6517.99
643	8.762	6311.54
644	8.766	6292.08
645	8.77	6097.29
646	8.774	6174.1
647	8.779	5994.54
648	8.783	5987.26
649	8.787	5903.85
650	8.791	5760.81
651	8.795	5817.19
652	8.8	5667.48
653	8.804	5635.52
654	8.808	2226.34
655	9.271	1988.1
656	9.275	1998.36
657	9.279	1906.62
658	9.283	1930.05
659	9.287	1938.13
660	9.291	1910.6
661	9.296	1885.13
662	9.3	1862.82
663	9.304	1892.23
664	9.308	1887.72
665	9.312	1864.43
666	9.317	1903.47
667	9.321	1843.14
668	9.325	1873.24
669	9.329	1808.79
670	9.333	1809.02
671	9.337	1832.93
672	9.342	1857.23
673	9.346	1871.84
674	9.35	1839.33
675	9.354	1818.94
676	9.358	1818.44
677	9.362	1825.1
678	9.367	1822.99
679	9.371	1869.62
680	9.375	1898.68
681	9.379	1921.37
682	9.383	1969.97
683	9.388	2091.63
684	9.392	2116.77
685	9.396	2190.65
686	9.4	2275.68
687	9.404	2445.18
688	9.408	2706.98
689	9.413	3102.2
690	9.417	3680.96
691	9.421	5035
692	9.425	7806.95
693	9.429	13791.1
694	9.433	25066.9
695	9.438	46166.9
696	9.442	82548.7
697	9.446	140735
698	9.45	219452
699	9.454	308924
700	9.458	391582
701	9.463	447650
702	9.467	466147
703	9.471	449319
704	9.475	398236
705	9.479	330689
706	9.484	257815
707	9.488	195476
708	9.492	145191
709	9.496	108078
710	9.5	82501.9
711	9.504	64412.5
712	9.509	52329.3
713	9.513	43710.2
714	9.517	37598.3
715	9.521	32987
716	9.525	29653.9
717	9.529	26777.3
718	9.534	24373.6
719	9.538	22601.9
720	9.542	20838.5
721	9.546	19609.6
722	9.55	18362.2
723	9.555	17219.8
724	9.559	16289.7
725	9.563	15500.4
726	9.567	14974.9
727	9.571	14157.1
728	9.575	13460.1
729	9.58	12977.5
730	9.584	12449.2
731	9.588	11982.7
732	9.592	11530.8
733	9.596	11093.7
734	9.6	10750.7
735	9.605	10356.3
736	9.609	10129.2
737	9.613	9840.74
738	9.617	9649.68
739	9.621	9325.72
740	9.625	9118.94
741	9.63	8919.1
742	9.634	8591.97
743	9.638	8460.55
744	9.642	8234.06
745	9.646	7984.84
746	9.651	7865
747	9.655	7736.56
748	9.659	7610.74
749	9.663	7413.91
750	9.667	7413.72
751	9.671	7149.1
752	9.676	7016.92
753	9.68	7110.93
754	9.684	6968.35
755	9.688	7008.84
756	9.692	6957.85
757	9.696	7048.89
758	9.701	7120.33
759	9.705	6956.04
760	9.709	6954.5
761	9.713	6706.85
762	9.717	6539.51
763	9.722	6362.01
764	9.726	6297.17
765	9.73	6168.29
766	9.734	5914.21
767	9.738	5818.19
768	9.742	5651.01
769	9.747	5480.2
770	9.751	5435.12
771	9.755	5315.13
772	9.759	5238.3
773	9.763	5056.99
774	9.767	5052.72
775	10.101	3862.66
776	10.106	3760.67
777	10.11	3706.79
778	10.114	3729.49
779	10.118	3739.07
780	10.122	3671.78
781	10.126	3655.05
782	10.131	3684.62
783	10.135	3707.69
784	10.139	3643.78
785	10.143	3623.57
786	10.147	3674.97
787	10.152	3635.32
788	10.156	3663.23
789	10.16	3614.55
790	10.164	3639.93
791	10.168	3760.52
792	10.172	3730.79
793	10.177	3714.82
794	10.181	3658.97
795	10.185	3719.89
796	10.189	3629.17
797	10.193	3599
798	10.197	3593
799	10.202	3617.52
800	10.206	3520.29
801	10.21	3590.43
802	10.214	3544.28
803	10.218	3599.53
804	10.223	3505.85
805	10.227	3552.87
806	10.231	3489.17
807	10.235	3505.44
808	10.239	3577.62
809	10.243	3523.19
810	10.248	3527.54
811	10.252	3439.89
812	10.256	3462.69
813	10.26	3481.94
814	10.264	3361.01
815	10.268	3431.35
816	10.273	3465.95
817	10.277	3447.45
818	10.281	3463.8
819	10.285	3482.21
820	10.289	3409.35
821	10.293	3469.34
822	10.298	3465.22
823	10.302	4579.98
824	10.306	4661.45
825	10.31	4585.96
826	10.314	4575.55
827	10.319	4666.62
828	10.323	4520.72
829	10.327	4523.61
830	10.331	4459.69
831	10.335	4440.21
832	10.34	4384.78
833	10.344	4612.02
834	10.348	4289.83
835	10.352	4322.53
836	10.356	4372.11
837	10.36	4420.27
838	10.365	4439.06
839	10.369	4191.08
840	10.373	4229.37
841	10.377	4263.57
842	10.381	4335.37
843	10.386	4240.09
844	10.39	4391.21
845	10.394	4243.06
846	10.398	4161.27
847	10.402	4264.37
848	10.407	4355.73
849	10.411	4366.64
850	10.415	4274.25
851	10.419	4299.89
852	10.423	4348.02
853	10.427	4230.69
854	10.432	4268.4
855	10.436	4269.9
856	10.44	4266.06
857	10.444	4243.16
858	10.448	4199.21
859	10.453	4141.22
860	10.457	4092.82
861	10.461	4074.17
862	10.465	4011.47
863	10.469	3950.67
864	10.474	4132.11
865	10.478	4122.27
866	10.482	4091.18
867	10.486	4079.51
868	10.49	4095.77
869	10.494	4066.28
870	10.499	4125.37
871	10.503	4154.12
872	10.507	4168.74
873	10.511	4104.19
874	10.515	4119.92
875	10.52	4017.96
876	10.524	4102.27
877	10.528	4119.12
878	10.532	4015.49
879	10.536	3987.57
880	10.541	4098.47
881	10.545	4065.24
882	10.549	4091.57
883	10.553	3981.61
884	10.557	4144.46
885	10.562	4144.96
886	10.566	4037.97
887	10.57	4088.41
888	10.574	4108.12
889	10.578	4085.99
890	10.582	4005.49
891	10.587	3984.14
892	10.591	4028.89
893	10.595	3999.69
894	10.599	4053.86
895	10.603	3903.01
896	10.608	3992.17
897	10.612	4033.65
898	10.616	3995.7
899	10.62	3894.57
900	10.624	3842.3
901	10.629	3948.56
902	10.633	3912.49
903	10.637	3987.15
904	10.641	3983.53
905	10.645	4001.53
906	10.649	3921.95
907	10.654	3876
908	10.658	4071.38
909	10.662	3865.97
910	10.666	3871.43
911	10.67	4070.61
912	10.675	3897.29
913	10.679	3958.7
914	10.683	3949.46
915	10.687	4088.94
916	10.691	3949.9
917	10.696	3970.24
918	10.7	3947.04
919	10.704	3917.26
920	10.708	3923.3
921	10.712	3994.61
922	10.716	3891.59
923	10.721	3926.52
924	10.725	3957.28
925	10.729	3863.03
926	10.733	3891.84
927	10.737	3743.46
928	10.742	3980.84
929	10.746	3889.79
930	10.75	3966.3
931	10.754	3875.63
932	10.758	3883.68
933	10.763	3780.76
934	10.767	3972.75
935	10.771	3887.81
936	10.775	3926.3
937	10.779	3882.43
938	10.783	3944.7
939	10.788	3808.98
940	10.792	3817.53
941	10.796	3866.93
#"+EI TIC MRM (** -> **) MWMS_20220121_3.d "
#Point	X(min)	Y(Counts)
0	5.72	15483
1	5.725	0
2	5.729	9.48929
3	5.733	0
4	5.737	0
5	5.741	0
6	5.746	0
7	5.75	0
8	5.754	0
9	5.758	0
10	5.762	0
11	5.766	0
12	5.771	0
13	5.775	0
14	5.779	0
15	5.783	0
16	5.787	41.461
17	5.792	127.469
18	5.796	271.652
19	5.8	385.406
20	5.804	707.705
21	5.808	1018.22
22	5.813	1430.18
23	5.817	1706.07
24	5.821	1965.25
25	5.825	2045.58
26	5.829	2161.22
27	5.833	2171.12
28	5.838	2215.94
29	5.842	2186.66
30	5.846	2337.58
31	5.85	2277.88
32	5.854	2349.78
33	5.859	2389.13
34	5.863	2450.61
35	5.867	2470.01
36	5.871	2522.9
37	5.875	2631.36
38	5.88	2866.75
39	5.884	3854.23
40	5.888	6471.45
41	5.892	13392.3
42	5.896	29009.7
43	5.9	56913.4
44	5.905	97557
45	5.909	143592
46	5.913	184404
47	5.917	208867
48	5.921	212175
49	5.926	191484
50	5.93	161823
51	5.934	129388
52	5.938	100856
53	5.942	78222.7
54	5.947	60430.7
55	5.951	48387.7
56	5.955	38783.2
57	5.959	31861.2
58	5.963	26442.2
59	5.967	22961.7
60	5.972	20018.8
61	5.976	17810.5
62	5.98	15690.1
63	5.984	14478.1
64	5.988	12891.5
65	5.993	11754.8
66	5.997	10648.7
67	6.001	9671.98
68	6.005	8971.22
69	6.009	8384
70	6.014	7845.86
71	6.018	7326.43
72	6.022	7163.68
73	6.026	6709.32
74	6.03	6388.55
75	6.035	6106.45
76	6.039	5868.25
77	6.043	5512.89
78	6.047	5563.23
79	6.051	5312.77
80	6.055	5151.5
81	6.06	4975.7
82	6.064	4880.57
83	6.068	4563.8
84	6.072	4513.42
85	6.076	4328.18
86	6.081	4366.32
87	6.085	4337.73
88	6.089	4448.12
89	6.093	4729.48
90	6.097	5094.75
91	6.102	5225.76
92	6.106	5205.9
93	6.11	4894.45
94	6.114	4658.95
95	6.118	4388.1
96	6.122	4112.08
97	6.127	3842.5
98	6.131	3718.3
99	6.135	3619.87
100	6.139	3507.04
101	6.143	3405.07
102	6.148	3465.25
103	6.152	3308.54
104	6.156	3367.1
105	6.16	3376.82
106	6.164	3273.56
107	6.169	3234.82
108	6.173	3302.81
109	6.177	3272.9
110	6.181	3271.73
[truncated: 830 more rows]

## Sheet: TIC3
#"+EI TIC MRM (** -> **) MWMS_20220121_1.d "
#Point	X(min)	Y(Counts)
0	5.72	15549.7
1	5.725	55.3041
2	5.729	41.7726
3	5.733	0
4	5.737	0
5	5.741	0
6	5.746	0
7	5.75	0
8	5.754	0
9	5.758	0
10	5.762	0
11	5.766	0
12	5.771	0
13	5.775	0
14	5.779	9.63028
15	5.783	30.7275
16	5.787	70.4414
17	5.792	222.801
18	5.796	382.854
19	5.8	546.09
20	5.804	873.798
21	5.808	1313.75
22	5.813	1669.9
23	5.817	2152.5
24	5.821	2296.6
25	5.825	2481.25
26	5.829	2635.46
27	5.833	2643.74
28	5.838	2688.29
29	5.842	2628.4
30	5.846	2703.04
31	5.85	2800.48
32	5.854	2717.73
33	5.859	2849.8
34	5.863	2796.51
35	5.867	2992.67
36	5.871	3083.64
37	5.875	3047.55
38	5.88	3295.93
39	5.884	3952.95
40	5.888	6178.1
41	5.892	12203.9
42	5.896	25515.5
43	5.9	50467.5
44	5.905	87922.4
45	5.909	132196
46	5.913	172822
47	5.917	197375
48	5.921	202012
49	5.926	185464
50	5.93	161159
51	5.934	132446
52	5.938	105930
53	5.942	82431.5
54	5.947	64932.1
55	5.951	51829.4
56	5.955	42427.9
57	5.959	35087.1
58	5.963	29384.8
59	5.967	25141.1
60	5.972	21691
61	5.976	19208.9
62	5.98	17220.2
63	5.984	15505
64	5.988	14017.3
65	5.993	12881.3
66	5.997	11694
67	6.001	10683.2
68	6.005	9815.06
69	6.009	9172.65
70	6.014	8602.98
71	6.018	8197.94
72	6.022	7645.51
73	6.026	7343.86
74	6.03	7071.11
75	6.035	6578.84
76	6.039	6553.76
77	6.043	6199.25
78	6.047	6134.89
79	6.051	5777.88
80	6.055	5538.64
81	6.06	5548.17
82	6.064	5430.53
83	6.068	5321.18
84	6.072	5069.33
85	6.076	4891.71
86	6.081	4811.74
87	6.085	4881.68
88	6.089	4981.72
89	6.093	5119.87
90	6.097	5544.97
91	6.102	5824.09
92	6.106	5816.93
93	6.11	5558.81
94	6.114	5289.25
95	6.118	4885.5
96	6.122	4527.33
97	6.127	4411.51
98	6.131	4267.4
99	6.135	4172.41
100	6.139	4105.9
101	6.143	3977.76
102	6.148	3795.87
103	6.152	3951.83
104	6.156	3897.89
105	6.16	3869.86
106	6.164	3782.07
107	6.169	3725.39
108	6.173	3727.02
109	6.177	3812.91
110	6.181	3807.43
111	6.185	3750.32
112	6.189	3654.57
113	6.194	3592.12
114	6.198	3604.71
115	6.202	3630.57
116	6.206	3527.67
117	6.21	3435.26
118	6.215	3465.11
119	6.219	669.752
120	6.221	4214.43
121	6.225	4240.26
122	6.229	4247.14
123	6.233	4308.87
124	6.238	4307.33
125	6.242	4258.63
126	6.246	4177.59
127	6.25	2367.46
128	6.255	2373.05
129	6.259	2290.91
130	6.263	2328.71
131	6.267	2306.36
132	6.271	2372.54
133	6.276	2345.74
134	6.28	2364.49
135	6.284	2343.37
136	6.288	2379.22
137	6.292	2354.73
138	6.297	2230.79
139	6.301	2399.22
140	6.305	2545.17
141	6.309	2383.04
142	6.313	2370.93
143	6.318	2360.87
144	6.322	2328.43
145	6.326	2331.24
146	6.33	2396.8
147	6.334	2494.56
148	6.339	2337.48
149	6.343	2376.34
150	6.347	2384.6
151	6.351	2500.4
152	6.355	2484.4
153	6.36	2577.12
154	6.364	2974.23
155	6.368	3579.9
156	6.372	5183.81
157	6.376	7257.22
158	6.381	9169.38
159	6.385	10685.5
160	6.389	10368.4
161	6.393	8961.27
162	6.397	7192.49
163	6.402	5579.24
164	6.406	4786.15
165	6.41	4173.39
166	6.414	4417.85
167	6.419	6083.33
168	6.423	11529.7
169	6.427	26369.1
170	6.431	57144.4
171	6.435	108122
172	6.44	170589
173	6.444	227988
174	6.448	256572
175	6.452	246183
176	6.456	210284
177	6.461	164009
178	6.465	120055
179	6.469	85297.9
180	6.473	60224.9
181	6.477	43966.2
182	6.482	33676.8
183	6.486	26314.4
184	6.49	20894.9
185	6.494	17713.6
186	6.498	14970.6
187	6.503	13280.6
188	6.507	11943.8
189	6.511	10331.6
190	6.515	9697.25
191	6.519	8810.25
192	6.524	8238.36
193	6.528	7685.02
194	6.532	7355.36
195	6.536	6781.79
196	6.54	6654.84
197	6.545	6285.68
198	6.549	6205.41
199	6.553	5865.63
200	6.557	5601.72
201	6.561	5507.29
202	6.566	5361.52
203	6.57	5031.15
204	6.574	5320.06
205	6.578	5763.44
206	6.582	8512.35
207	6.587	16856.6
208	6.591	38702.2
209	6.595	82762.2
210	6.599	154237
211	6.604	237490
212	6.608	302280
213	6.612	327028
214	6.616	301006
215	6.62	243720
216	6.625	177308
217	6.629	123544
218	6.633	83946.4
219	6.637	57114.2
220	6.641	40839.3
221	6.646	30776
222	6.65	24473.1
223	6.654	19887.4
224	6.658	16578.3
225	6.662	14317.9
226	6.667	12822.5
227	6.671	11394.9
228	6.675	10563.2
229	6.679	9418.29
230	6.683	8822.8
231	6.688	8274.02
232	6.692	7770.19
233	6.696	7400.65
234	6.7	6901.09
235	6.704	6738.07
236	6.709	6705.25
237	6.713	6327.05
238	6.717	5978.11
239	6.721	5923.66
240	6.725	5670.44
241	6.73	5428.27
242	6.734	5309.1
243	6.738	5256.97
244	6.742	5107.58
245	6.746	5065.88
246	6.751	4920.62
247	6.755	4912.82
248	6.759	4653.49
249	6.763	4605.68
250	6.768	4510.1
251	6.772	4662.44
252	6.776	4464.61
253	6.78	4526.64
254	6.784	4268.29
255	6.789	4319.55
256	6.793	4285.78
257	6.797	4283.43
258	6.801	4129.6
259	6.805	4261.26
260	6.81	4205.7
261	6.814	4219.75
262	6.818	666.788
263	6.82	1942.61
264	6.824	1889.86
265	6.828	1927.41
266	6.833	1912.13
267	6.837	1884.63
268	6.841	1876.59
269	6.845	1974.56
270	6.849	102.973
271	6.901	2335.9
272	6.905	2420.24
273	6.909	2406.17
274	6.913	2508.31
275	6.917	2453.16
276	6.922	2471.34
277	6.926	2510.54
278	6.93	2587.55
279	6.934	2685.51
280	6.938	2622.55
281	6.943	2746.75
282	6.947	2949.12
283	6.951	4965.03
284	6.955	5518.11
285	6.959	7257.57
286	6.964	13690.5
287	6.968	33701.8
288	6.972	86502.4
289	6.976	202673
290	6.98	409120
291	6.985	680911
292	6.989	942552
293	6.993	1.09543e+06
294	6.997	1.08132e+06
295	7.002	942728
296	7.006	724351
297	7.01	504892
298	7.014	337816
299	7.018	224419
300	7.023	153272
301	7.027	109875
302	7.031	83434.8
303	7.035	66626
304	7.039	54603.3
305	7.044	46786.2
306	7.048	40122.4
307	7.052	35449.2
308	7.056	31261.2
309	7.061	28453.9
310	7.065	26102.9
311	7.069	24065.1
312	7.073	22200.8
313	7.077	21220.8
314	7.082	19689.8
315	7.086	18635.2
316	7.09	17620.2
317	7.094	16320
318	7.099	15670.7
319	7.103	14935.3
320	7.107	14520.2
321	7.111	14116.8
322	7.115	13159.6
323	7.12	12680.7
324	7.124	12769.6
325	7.128	11888.3
326	7.132	11776.6
327	7.137	11543.9
328	7.141	11062.6
329	7.145	10977.8
330	7.149	10415
331	7.153	10509.1
332	7.158	10182
333	7.162	10067
334	7.166	10043.2
335	7.17	9983.75
336	7.174	9629.91
337	7.179	9698.19
338	7.183	9505.54
339	7.187	9490.1
340	7.191	9309.37
341	7.196	9374.44
342	7.2	9459.49
343	7.204	9634.54
344	7.208	9993
345	7.212	11053.5
346	7.217	14543.7
347	7.221	26935.2
348	7.225	61568.3
349	7.229	156007
350	7.234	351507
351	7.238	681870
352	7.242	1.10389e+06
353	7.246	1.47186e+06
354	7.25	1.64654e+06
355	7.255	1.60732e+06
356	7.259	1.36346e+06
357	7.263	1.03603e+06
358	7.267	718683
359	7.271	472755
360	7.276	302645
361	7.28	195049
362	7.284	132229
363	7.288	96511
364	7.293	73354.8
365	7.297	58680.7
366	7.301	49625.3
367	7.305	42152.2
368	7.309	37442.4
369	7.314	33140.5
370	7.318	30608.7
371	7.322	28354
372	7.326	25471.1
373	7.331	24181.1
374	7.335	22903.6
375	7.339	21271.4
376	7.343	20044.1
377	7.347	19107.2
378	7.352	18564.6
379	7.356	17625
380	7.36	16707.7
381	7.364	15820.2
382	7.369	15463.8
383	7.373	14595
384	7.377	14306.2
385	7.381	13630.3
386	7.385	13553.7
387	7.39	13041.4
388	7.394	12511.1
389	7.398	3872.87
390	7.4	6618.01
391	7.404	6300.44
392	7.409	6112.64
393	7.413	6039.41
394	7.417	5845.75
395	7.421	5677.38
396	7.425	5639.24
397	7.43	5253.33
398	7.434	5301.91
399	7.438	5109.43
400	7.442	5139
401	7.446	4900.6
402	7.6	3694.01
403	7.604	3866.7
404	7.609	3877.74
405	7.613	3864.48
406	7.617	3770.89
407	7.621	3917.16
408	7.625	3898
409	7.63	4104.18
410	7.634	4146.55
411	7.638	4267.27
412	7.642	4084.26
413	7.646	4220.37
414	7.651	4212.46
415	7.655	4361.83
416	7.659	4720.81
417	7.663	5160.42
418	7.667	5537.08
419	7.672	7691.74
420	7.676	13530.4
421	7.68	28799.4
422	7.684	67784.9
423	7.689	155299
424	7.693	313318
425	7.697	529208
426	7.701	755201
427	7.705	911158
428	7.71	932162
429	7.714	842489
430	7.718	671705
431	7.722	487443
432	7.726	330268
433	7.731	220112
434	7.735	149964
435	7.739	105009
436	7.743	79347.3
437	7.747	62835.2
438	7.752	51889.6
439	7.756	44509.1
440	7.76	38986.8
441	7.764	34758.3
442	7.768	30775.2
443	7.773	28500
444	7.777	26273.9
445	7.781	24175.9
446	7.785	22782.4
447	7.789	21163.4
448	7.794	19609.9
449	7.798	18739.6
450	7.802	17663.1
451	7.806	17009.9
452	7.811	16194.5
453	7.815	15745.1
454	7.819	15558.1
455	7.823	14384.8
456	7.827	13883.4
457	7.832	13545.9
458	7.836	13002.1
459	7.84	12651.5
460	7.844	11962.2
461	7.848	11668.3
462	7.853	11488.3
463	7.857	11026.8
464	7.861	10959.4
465	7.865	10713
466	7.869	10579.7
467	7.874	11729.1
468	7.878	13587.4
469	7.882	16840
470	7.886	21029.5
471	7.89	25940.3
472	7.895	29950
473	7.899	31873.9
474	7.903	30854.7
475	7.907	27559
476	7.911	23167
477	7.916	19592.2
478	7.92	17020.2
479	7.924	14467.7
480	7.928	12816.5
481	7.933	11561.3
482	7.937	10849.5
483	7.941	10442.9
484	7.945	9730.16
485	7.949	8947.8
486	7.954	8988.33
487	7.958	4354.62
488	7.96	1968.41
489	7.965	1870.71
490	7.969	1766.59
491	7.973	1644.66
492	7.977	1632.86
493	7.981	1532.51
494	7.986	1510.5
495	7.99	1397.12
496	7.994	1291.28
497	7.998	500.227
498	8.081	2102.61
499	8.085	2102.81
500	8.089	2167.44
501	8.093	2189.81
502	8.097	2205.68
503	8.102	2148.34
504	8.106	2229.32
505	8.11	2243.51
506	8.114	2196.57
507	8.118	2290.38
508	8.123	2313.51
509	8.127	2310.08
510	8.131	2290.43
511	8.135	2537.22
512	8.139	3112.66
513	8.143	4593.42
514	8.148	8156.03
515	8.152	16328.4
516	8.156	32667.1
517	8.16	61509.5
518	8.164	100754
519	8.168	141182
520	8.173	172374
521	8.177	184748
522	8.181	176015
523	8.185	149430
524	8.189	115686
525	8.193	83175.2
526	8.198	57447.1
527	8.202	40046.8
528	8.206	28826.8
529	8.21	21992.4
530	8.214	17314.6
531	8.219	14454.8
532	8.223	12644.2
533	8.227	11162.8
534	8.231	10037.6
535	8.235	9193.45
536	8.239	8365.28
537	8.244	7768.75
538	8.248	7298.25
539	8.252	6939.54
540	8.256	6507.21
541	8.26	6134.88
542	8.264	5912.3
543	8.269	5606.31
544	8.273	5385.4
545	8.277	5215.28
546	8.281	5002.93
547	8.285	4847.67
548	8.29	4748.55
549	8.294	4566.1
550	8.298	4523.82
551	8.302	4341.89
552	8.306	4319.92
553	8.31	4174.97
554	8.315	4185.29
555	8.319	4080.67
556	8.323	3967.06
557	8.327	3770.7
558	8.411	3958.51
559	8.415	3991.98
560	8.419	4035.24
561	8.423	4020.08
562	8.427	4011.29
563	8.432	4157.21
564	8.436	4239.53
565	8.44	4266.42
566	8.444	4355.06
567	8.448	4390.88
568	8.452	4469.97
569	8.457	4867.12
570	8.461	5685.43
571	8.465	7297.26
572	8.469	11768.3
573	8.473	22085.6
574	8.478	45194.2
575	8.482	94375.3
576	8.486	183943
577	8.49	319570
578	8.494	484560
579	8.499	630645
580	8.503	714739
581	8.507	716133
582	8.511	641561
583	8.515	525508
584	8.519	399193
585	8.524	285093
586	8.528	200067
587	8.532	141301
588	8.536	103754
589	8.54	79031.2
590	8.545	63539.2
591	8.549	52913.8
592	8.553	44811.4
593	8.557	39946.5
594	8.561	35729.5
595	8.566	32180.3
596	8.57	29121.8
597	8.574	27492.6
598	8.578	25438.9
599	8.582	23541.1
600	8.586	22247.8
601	8.591	20914.9
602	8.595	19978.2
603	8.599	18817.2
604	8.603	17923.4
605	8.607	17306.1
606	8.612	16601.4
607	8.616	15906.2
608	8.62	15177.5
609	8.624	14884.4
610	8.628	14194.1
611	8.632	13828.5
612	8.637	13144.5
613	8.641	12816.7
614	8.645	12601.6
615	8.649	12275.8
616	8.653	11908.1
617	8.658	11506.9
618	8.662	11178.2
619	8.666	10998.8
620	8.67	10556.7
621	8.674	10369.4
622	8.679	10107.8
623	8.683	10009.6
624	8.687	9849.66
625	8.691	9635.43
626	8.695	9281.85
627	8.699	9131.81
628	8.704	8842.58
629	8.708	8898.85
630	8.712	8608.47
631	8.716	8435.18
632	8.72	8325.45
633	8.725	8095.61
634	8.729	8134.02
635	8.733	7857.14
636	8.737	7750.77
637	8.741	7756.08
638	8.746	7622.29
639	8.75	7424.27
640	8.754	7249.73
641	8.758	7243.94
642	8.762	7051.96
643	8.766	6812.82
644	8.771	6871.79
645	8.775	6852.46
646	8.779	6702.45
647	8.783	6600.89
648	8.787	6531
649	8.792	6356.39
650	8.796	6372.85
651	8.8	6161.93
652	8.804	6204.86
653	8.808	2440.42
654	9.271	1919.47
655	9.275	1856.68
656	9.279	1908.37
657	9.283	1888.68
658	9.288	1843.5
659	9.292	1817.77
660	9.296	1891.38
661	9.3	1828.26
662	9.304	1874.27
663	9.309	1796
664	9.313	1788.19
665	9.317	1805.11
666	9.321	1825.04
667	9.325	1790.81
668	9.329	1809.68
669	9.334	1773.95
670	9.338	1809.94
671	9.342	1791.69
672	9.346	1751.36
673	9.35	1815.12
674	9.354	1793.5
675	9.359	1794.31
676	9.363	1798.5
677	9.367	1786.79
678	9.371	1827.39
679	9.375	1875.3
680	9.38	1883.82
681	9.384	1959.39
682	9.388	1932.22
683	9.392	2049.6
684	9.396	2128.57
685	9.4	2149.52
686	9.405	2264.09
687	9.409	2538.09
688	9.413	2852.17
689	9.417	3366.94
690	9.421	4686.35
691	9.425	7398.28
692	9.43	12865.5
693	9.434	24198.3
694	9.438	45352
695	9.442	83711.7
696	9.446	146269
697	9.45	234501
698	9.455	337462
699	9.459	429245
700	9.463	491880
701	9.467	520041
702	9.471	502392
703	9.476	449207
704	9.48	374681
705	9.484	296044
706	9.488	225368
707	9.492	168197
708	9.496	125728
709	9.501	94763.3
710	9.505	73397.5
711	9.509	59062.6
712	9.513	49104.4
713	9.517	41951.1
714	9.521	36829.7
715	9.526	32469.3
716	9.53	29230.1
717	9.534	26653.3
718	9.538	24619.6
719	9.542	22651.9
720	9.547	21321.4
721	9.551	19815.3
722	9.555	18602.4
723	9.559	17823.5
724	9.563	16595.5
725	9.567	16017.4
726	9.572	15204.9
727	9.576	14563.5
728	9.58	14021.3
729	9.584	13390.3
730	9.588	13010
731	9.592	12523.1
732	9.597	12003.1
733	9.601	11751.6
734	9.605	11268.8
735	9.609	10939.2
736	9.613	10661
737	9.617	10237.3
738	9.622	10133.7
739	9.626	9787.21
740	9.63	9478.82
741	9.634	9278.84
742	9.638	9027.16
743	9.643	8994.04
744	9.647	8838.09
745	9.651	8474.84
746	9.655	8332.71
747	9.659	8148.69
748	9.663	8072.47
749	9.668	7746.98
750	9.672	7761.73
751	9.676	7765.78
752	9.68	7617.28
753	9.684	7648.65
754	9.688	7565.68
755	9.693	7590.94
756	9.697	7675.4
757	9.701	7622.51
758	9.705	7534.11
759	9.709	7490.18
760	9.714	7448.12
761	9.718	7196.42
762	9.722	6980.68
763	9.726	6817.74
764	9.73	6726.53
765	9.734	6479.86
766	9.739	6434.83
767	9.743	6243.64
768	9.747	6105.56
769	9.751	5896.08
770	9.755	5783.07
771	9.759	5723.05
772	9.764	5652.68
773	9.768	5512.98
774	10.102	4385.66
775	10.106	4398.98
776	10.11	4327.07
777	10.114	4442.22
778	10.118	4335.12
779	10.123	4373.88
780	10.127	4301.85
781	10.131	4323.72
782	10.135	4328.07
783	10.139	4334.2
784	10.144	4238.78
785	10.148	4307
786	10.152	4284.93
787	10.156	4292.54
788	10.16	4329.78
789	10.164	4349.32
790	10.169	4319.08
791	10.173	4286.48
792	10.177	4384.03
793	10.181	4378.03
794	10.185	4298.91
795	10.189	4337.16
796	10.194	4331.56
797	10.198	4244.95
798	10.202	4278.09
799	10.206	4239.48
800	10.21	4216.33
801	10.215	4171.19
802	10.219	4271.96
803	10.223	4137.98
804	10.227	4202.17
805	10.231	4109.05
806	10.235	4167.97
807	10.24	4160.83
808	10.244	4206.44
809	10.248	4069
810	10.252	4045.57
811	10.256	4078.85
812	10.26	4056.75
813	10.265	4124.1
814	10.269	4082.74
815	10.273	4056.91
816	10.277	4090.59
817	10.281	4039.96
818	10.285	4042.54
819	10.29	4057.98
820	10.294	4013.75
821	10.298	2808.88
822	10.3	5020.07
823	10.304	4949.24
824	10.308	4943.88
825	10.313	4922.22
826	10.317	5001.19
827	10.321	4892.23
828	10.325	4967.57
829	10.329	4903.05
830	10.334	4950.2
831	10.338	4860.45
832	10.342	4923.85
833	10.346	4866.06
834	10.35	4754.32
835	10.355	4851.12
836	10.359	4862.71
837	10.363	4816.05
838	10.367	4672.72
839	10.371	4790.32
840	10.376	4750.55
841	10.38	4706.29
842	10.384	4750.37
843	10.388	4789.75
844	10.392	4766.67
845	10.396	4728.06
846	10.401	4835.12
847	10.405	4773.31
848	10.409	4785.81
849	10.413	4802.38
850	10.417	4686.56
851	10.422	4691.67
852	10.426	4721.14
853	10.43	4842.04
854	10.434	4804.15
855	10.438	4804.26
856	10.443	4614.84
857	10.447	4696.54
858	10.451	4603.55
859	10.455	4521.59
860	10.459	4685
861	10.463	4575.23
862	10.468	4510.27
863	10.472	4636.82
864	10.476	4454.8
865	10.48	4613.84
866	10.484	4450.66
867	10.489	4603.96
868	10.493	4699.85
869	10.497	4618.51
870	10.501	4578.94
871	10.505	4475.32
872	10.51	4540.31
873	10.514	4612.35
874	10.518	4541.73
875	10.522	4408.38
876	10.526	4457.38
877	10.53	4531.27
878	10.535	4503.5
879	10.539	4491.46
880	10.543	4422.36
881	10.547	4335.77
882	10.551	4478.35
883	10.556	4440.28
884	10.56	4354.6
885	10.564	4352.58
886	10.568	4371.75
887	10.572	4452.99
888	10.577	4375.73
889	10.581	4436.16
890	10.585	4287.54
891	10.589	4395.74
892	10.593	4463.8
893	10.597	4462.84
894	10.602	4314.57
895	10.606	4355.31
896	10.61	4514.7
897	10.614	4368.73
898	10.618	4424.88
899	10.623	4316.78
900	10.627	4386.62
901	10.631	4405.54
902	10.635	4464.33
903	10.639	4350.71
904	10.644	4326.27
905	10.648	4214.86
906	10.652	4335.88
907	10.656	4379.83
908	10.66	4419.68
909	10.664	4407.92
910	10.669	4345.59
911	10.673	4400.34
912	10.677	4524.51
913	10.681	4404.77
914	10.685	4527.38
915	10.69	4416.1
916	10.694	4296.89
917	10.698	4482.18
918	10.702	4364.8
919	10.706	4426.83
920	10.711	4440.4
921	10.715	4369.78
922	10.719	4308.7
923	10.723	4280.49
924	10.727	4354.67
925	10.731	4294.92
926	10.736	4345.14
927	10.74	4315.77
928	10.744	4299.15
929	10.748	4236.51
930	10.752	4279.31
931	10.757	4132.38
932	10.761	4313.31
933	10.765	4260.4
934	10.769	4239.38
935	10.773	4441.23
936	10.778	4297.07
937	10.782	4338.67
938	10.786	4362.87
939	10.79	4319.34
940	10.794	4341.16
#"+EI TIC MRM (** -> **) MWMS_20220121_2.d "
#Point	X(min)	Y(Counts)
0	5.721	15566.8
1	5.725	59.1333
2	5.729	46.6006
3	5.733	0
4	5.738	0
5	5.742	0
6	5.746	0
7	5.75	0
8	5.754	0
9	5.758	0
10	5.763	0
11	5.767	0
12	5.771	0
13	5.775	0
14	5.779	10.9498
15	5.784	12.1304
16	5.788	74.0331
17	5.792	153.854
18	5.796	367.788
19	5.8	472.334
20	5.805	714.292
21	5.809	1206.98
22	5.813	1478.78
23	5.817	1876.17
24	5.821	2071.15
25	5.825	2158.16
26	5.83	2248.27
27	5.834	2267.76
28	5.838	2291.03
29	5.842	2321.33
30	5.846	2338.13
31	5.851	2329.38
32	5.855	2381.56
33	5.859	2475.66
34	5.863	2482.12
35	5.867	2599.53
36	5.872	2560.85
37	5.876	2654.5
38	5.88	2973.85
39	5.884	4014.96
40	5.888	6905.48
41	5.893	14198.8
42	5.897	30468.1
43	5.901	59921.7
44	5.905	101087
45	5.909	146382
46	5.913	185732
47	5.918	206339
48	5.922	204082
49	5.926	183755
50	5.93	155440
51	5.934	124557
52	5.939	96811.7
53	5.943	74256.6
54	5.947	58194.4
55	5.951	46417.4
56	5.955	37298.4
57	5.96	30295.4
58	5.964	25823.9
59	5.968	22253.6
60	5.972	19218.6
61	5.976	16913.9
62	5.98	15288.2
63	5.985	14011.6
64	5.989	12593.1
65	5.993	11653.6
66	5.997	10539.1
67	6.001	9767.21
68	6.006	9018.51
69	6.01	8504.29
70	6.014	7976.14
71	6.018	7482.65
72	6.022	7048.63
73	6.027	6662.48
74	6.031	6632.83
75	6.035	6232.14
76	6.039	5943.64
77	6.043	5635.41
78	6.047	5531.05
79	6.052	5364.93
80	6.056	5264.46
81	6.06	4988.29
82	6.064	4919.27
83	6.068	4804.68
84	6.073	4726.18
85	6.077	4477.31
86	6.081	4615.73
87	6.085	4425.21
88	6.089	4749.44
89	6.094	5007.52
90	6.098	5419.68
91	6.102	5515.32
92	6.106	5371.71
93	6.11	5041.12
94	6.114	4754.78
95	6.119	4468.93
96	6.123	4267.16
97	6.127	4048.58
98	6.131	3851.2
99	6.135	3699.57
100	6.14	3667.79
101	6.144	3632.4
102	6.148	3597.33
103	6.152	3576.61
104	6.156	3583.25
105	6.161	3463.38
106	6.165	3321.66
107	6.169	3396.68
108	6.173	3491.08
109	6.177	3417.09
110	6.181	3464.7
111	6.186	3449.52
112	6.19	3433.64
113	6.194	3269.39
114	6.198	3251.54
115	6.202	3197.2
116	6.207	3124.37
117	6.211	3217.3
118	6.215	3097.32
119	6.219	368.459
120	6.22	3409.31
121	6.224	3497.67
122	6.229	3459.17
123	6.233	3358.53
124	6.237	3383.65
125	6.241	3438.94
126	6.245	3515.24
127	6.25	17.2781
128	6.25	2052.27
129	6.254	2099.98
130	6.259	2032.68
131	6.263	2111.68
132	6.267	2112.97
133	6.271	2085.21
134	6.275	2096.41
135	6.28	2007.39
136	6.284	2112.81
137	6.288	2076.59
138	6.292	2161.41
139	6.296	2081.92
140	6.301	2120.07
141	6.305	2058.99
142	6.309	2084.28
143	6.313	2157.92
144	6.317	2159.77
145	6.322	2130.34
146	6.326	2142.26
147	6.33	2114.84
148	6.334	2085.15
149	6.338	2169.39
150	6.343	2135.47
151	6.347	2153.28
152	6.351	2092.84
153	6.355	2097.46
154	6.359	2275.89
155	6.364	2585.92
156	6.368	3186.06
157	6.372	4646.59
158	6.376	6711.57
159	6.381	8680.89
160	6.385	9934.53
161	6.389	9493.41
162	6.393	7996.26
163	6.397	6430.61
164	6.402	4690.15
165	6.406	3996.5
166	6.41	3540.48
167	6.414	3911.15
168	6.418	5584.66
169	6.423	11426.1
170	6.427	26926.6
171	6.431	59901.2
172	6.435	112085
173	6.439	176719
174	6.444	232700
175	6.448	254616
176	6.452	239292
177	6.456	199627
178	6.46	150938
179	6.465	107318
180	6.469	74900.9
181	6.473	52856.4
182	6.477	38236.1
183	6.481	29203.9
184	6.486	22719.5
185	6.49	18321
186	6.494	15363.7
187	6.498	13525.6
188	6.502	11777.2
189	6.507	10345.1
190	6.511	9442.5
191	6.515	8656.49
192	6.519	7929.66
193	6.523	7300.37
194	6.528	6751.41
195	6.532	6601.69
196	6.536	6189.72
197	6.54	5810.24
198	6.545	5524.44
199	6.549	5395.41
200	6.553	5272.18
201	6.557	5097.03
202	6.561	4738.36
203	6.566	4725.15
204	6.57	4673.95
205	6.574	4931.23
206	6.578	5426.2
207	6.582	8021
208	6.587	16342.6
209	6.591	38301.7
210	6.595	84341.1
211	6.599	156648
212	6.603	237941
213	6.608	297757
214	6.612	319394
215	6.616	287788
216	6.62	226261
217	6.624	160552
218	6.629	107026
219	6.633	70785.5
220	6.637	47918
221	6.641	34298.2
222	6.645	26116.4
223	6.65	21035.1
224	6.654	17400.1
225	6.658	14764.3
226	6.662	12646.9
227	6.666	11335.3
228	6.671	10176.1
229	6.675	9448.61
230	6.679	8824.19
231	6.683	7932.38
232	6.687	7414.13
233	6.692	6990.16
234	6.696	6740.31
235	6.7	6377.81
236	6.704	6197.33
237	6.708	5896.9
238	6.713	5755.66
239	6.717	5689.82
240	6.721	5494.11
241	6.725	5190.79
242	6.73	5169.86
243	6.734	4743.41
244	6.738	4912.55
245	6.742	4662.91
246	6.746	4398.8
247	6.751	4408.62
248	6.755	4250.86
249	6.759	4394.24
250	6.763	4293.92
251	6.767	4020.72
252	6.772	3931.89
253	6.776	4142.43
254	6.78	4018.43
255	6.784	3857.77
256	6.788	3852.87
257	6.793	3878.77
258	6.797	3805.7
259	6.801	3807.15
260	6.805	3736.03
261	6.809	3688.62
262	6.814	3718.09
263	6.818	1746.49
264	6.82	2006.06
265	6.825	1953.88
266	6.829	1922.59
267	6.833	1939.96
268	6.837	1876.64
269	6.841	1901.58
270	6.846	1957.96
271	6.85	93.0923
272	6.901	1961.8
273	6.905	1931.62
274	6.909	1881.35
275	6.914	1981.5
276	6.918	1879.11
277	6.922	2037.29
278	6.926	2016.61
279	6.93	2051.14
280	6.935	2162.88
281	6.939	2177.17
282	6.943	2280.33
283	6.947	2269.46
284	6.95	3934.46
285	6.954	4436.67
286	6.959	5883.62
287	6.963	11526.5
288	6.967	27746.8
289	6.971	74113.5
290	6.976	180545
291	6.98	373781
292	6.984	640779
293	6.988	895258
294	6.992	1.06015e+06
295	6.997	1.0475e+06
296	7.001	900696
297	7.005	683771
298	7.009	473570
299	7.014	311505
300	7.018	205494
301	7.022	139311
302	7.026	100181
303	7.03	76207
304	7.035	59966
305	7.039	49744.3
306	7.043	42010.3
307	7.047	37401.9
308	7.051	32438.8
309	7.056	29107.2
310	7.06	25955
311	7.064	24190.8
312	7.068	22317.3
313	7.073	20727.1
314	7.077	19396.5
315	7.081	18478.4
316	7.085	17134.2
317	7.089	16233.6
318	7.094	15703.2
319	7.098	14947.7
320	7.102	14402.1
321	7.106	13666.5
322	7.111	13003.7
323	7.115	12477.9
324	7.119	12151.6
325	7.123	11739.9
326	7.127	11531.7
327	7.132	11074.1
328	7.136	10775.8
329	7.14	10317.2
330	7.144	10289.6
331	7.149	10041.4
332	7.153	9539.76
333	7.157	9576.64
334	7.161	9464.66
335	7.165	9105.59
336	7.17	9113.15
337	7.174	8943.59
338	7.178	8916.4
339	7.182	8824.65
340	7.186	8809.88
341	7.191	8826.27
342	7.195	8653.05
343	7.199	8857.27
344	7.203	8932.35
345	7.208	9496.23
346	7.212	9974.69
347	7.216	13043.9
348	7.22	24589.2
349	7.224	56719
350	7.229	142369
351	7.233	324002
352	7.237	638613
353	7.241	1.02567e+06
354	7.246	1.36397e+06
355	7.25	1.5528e+06
356	7.254	1.50541e+06
357	7.258	1.27915e+06
358	7.262	969106
359	7.267	669639
360	7.271	438826
361	7.275	279499
362	7.279	180430
363	7.283	120990
364	7.288	87285.6
365	7.292	66783.1
366	7.296	53948.3
367	7.3	45316.4
368	7.305	39507.5
369	7.309	34400.7
370	7.313	30782.2
371	7.317	28070.3
372	7.321	26023.2
373	7.326	24274.4
374	7.33	22413.1
375	7.334	21566.9
376	7.338	19666.9
377	7.343	18904.8
378	7.347	17840.6
379	7.351	17103.2
380	7.355	15718.5
381	7.359	15549.3
382	7.364	15093.9
383	7.368	14847.3
384	7.372	13506.2
385	7.376	13531.8
386	7.38	13018.4
387	7.385	12516.7
388	7.389	12227.3
389	7.393	12082.5
390	7.397	7500.89
391	7.4	6063.8
392	7.405	6169.09
393	7.409	5791.7
394	7.413	5791.43
395	7.417	5565.46
396	7.421	5454.29
397	7.426	5577.29
398	7.43	5324.57
399	7.434	5011.09
400	7.438	4884.54
401	7.442	4771.35
402	7.446	4763.09
403	7.6	3612.88
404	7.605	3575.36
405	7.609	3770.37
406	7.613	3538.55
407	7.617	3667.72
408	7.621	3691.86
409	7.626	3700.65
410	7.63	3718.66
411	7.634	3777.27
412	7.638	3907.57
413	7.642	3748.68
414	7.647	3913.1
415	7.651	4092.17
416	7.655	4187.29
417	7.659	4275.79
418	7.663	4570.66
419	7.668	5276.45
420	7.672	7249.86
421	7.676	13285.2
422	7.68	29707.1
423	7.684	71106.9
424	7.689	159967
425	7.693	315439
426	7.697	518546
427	7.701	709989
428	7.706	838640
429	7.71	849785
430	7.714	760033
431	7.718	601617
432	7.722	430941
433	7.727	290039
434	7.731	192355
435	7.735	129756
436	7.739	91328.2
437	7.743	68736.9
438	7.748	55568.5
439	7.752	45529.6
440	7.756	39011.1
441	7.76	34145.9
442	7.764	30705
443	7.769	27739.5
444	7.773	25563.7
445	7.777	23632
446	7.781	21922.9
447	7.785	20497
448	7.79	19330.1
449	7.794	18027.5
450	7.798	16865.2
451	7.802	16298.2
452	7.806	15541.9
453	7.811	14681.5
454	7.815	14310.5
455	7.819	13440.1
456	7.823	12968.5
457	7.828	12640.7
458	7.832	12319.1
459	7.836	11651.5
460	7.84	11295.6
461	7.844	10940.6
462	7.849	10725.7
463	7.853	10207.6
464	7.857	10111.3
465	7.861	10012
466	7.865	9771.62
467	7.87	10160.3
468	7.874	10882
469	7.878	12602.2
470	7.882	15512.5
471	7.886	19380.4
472	7.891	23760.3
473	7.895	27028.7
474	7.899	28026.1
475	7.903	26525.4
476	7.907	24216.5
477	7.912	21084.3
478	7.916	17401.9
479	7.92	14837.4
480	7.924	12856.9
481	7.928	11319.2
482	7.933	10654.6
483	7.937	9728.93
484	7.941	9199.43
485	7.945	8607.19
486	7.95	8492.5
487	7.954	8104.94
488	7.958	1948.35
489	7.96	1812.2
490	7.964	1685.37
491	7.968	1524.87
492	7.973	1555.58
493	7.977	1503.12
494	7.981	1406.33
495	7.985	1286.36
496	7.989	1307.78
497	7.994	1218.22
498	7.998	804.798
499	8.08	1861.59
500	8.085	1841.09
501	8.089	1796.13
502	8.093	1799.81
503	8.097	1842.42
504	8.101	1881.68
505	8.105	1904.49
506	8.11	1946.06
507	8.114	1915.81
508	8.118	1881.01
509	8.122	1877.37
510	8.126	1925.89
511	8.131	2027.13
512	8.135	2186.85
513	8.139	2655
514	8.143	3917.91
515	8.147	7156.77
516	8.151	14564.1
517	8.156	29892
518	8.16	56280.6
519	8.164	92889.9
520	8.168	130773
521	8.172	157509
522	8.176	166656
523	8.181	155582
524	8.185	129884
525	8.189	98721.4
526	8.193	70080.9
527	8.197	48294.4
528	8.201	33682.7
529	8.206	24333.6
530	8.21	18380.8
531	8.214	14885.4
532	8.218	12438
533	8.222	10767
534	8.227	9526.91
535	8.231	8637.07
536	8.235	7792.03
537	8.239	7318.48
538	8.243	6750.51
539	8.247	6340.18
540	8.252	6045.84
541	8.256	5680.4
542	8.26	5414.5
543	8.264	5133.39
544	8.268	4857.7
545	8.272	4704.92
546	8.277	4575.56
547	8.281	4396.59
548	8.285	4271.5
549	8.289	4119.23
550	8.293	3945.5
551	8.298	3946.53
552	8.302	3787.09
553	8.306	3695.6
554	8.31	3607.46
555	8.314	3614.73
556	8.318	3588.96
557	8.323	3554.32
558	8.327	3387.65
559	8.41	3815.64
560	8.414	3703.47
561	8.419	3794.28
562	8.423	3818.57
563	8.427	3861.63
564	8.431	3921.19
565	8.435	3937.47
566	8.44	3963.65
567	8.444	4217.19
568	8.448	4205.02
569	8.452	4381.82
570	8.456	4664.62
571	8.46	5243.67
572	8.465	6997.12
573	8.469	11155.4
574	8.473	21306.6
575	8.477	43446.9
576	8.481	89519.6
577	8.486	169672
578	8.49	289794
579	8.494	432880
580	8.498	564076
581	8.502	638628
582	8.507	642045
583	8.511	577522
584	8.515	466630
585	8.519	348472
586	8.523	248814
587	8.527	173069
588	8.532	121737
589	8.536	89637.2
590	8.54	68202.9
591	8.544	54865.4
592	8.548	45908.8
593	8.553	39732.6
594	8.557	34858.1
595	8.561	31703
596	8.565	28391.7
597	8.569	26148.2
598	8.574	24015.9
599	8.578	22545.8
600	8.582	20994.2
601	8.586	19551.3
602	8.59	18452.2
603	8.594	17800.4
604	8.599	16732.7
605	8.603	16009.1
606	8.607	15294.4
607	8.611	14799.1
608	8.615	14195.7
609	8.62	13465
610	8.624	13120.5
611	8.628	12697.3
612	8.632	12107.6
613	8.636	11841.8
614	8.641	11487.8
615	8.645	11130.8
616	8.649	10886.7
617	8.653	10480
618	8.657	10357.5
619	8.661	9866.75
620	8.666	9808.07
621	8.67	9465.18
622	8.674	9420
623	8.678	9226.87
624	8.682	8718.53
625	8.687	8651.77
626	8.691	8563.29
627	8.695	8341.86
628	8.699	8025.95
629	8.703	8085.76
630	8.708	7819.43
631	8.712	7879.25
632	8.716	7573.61
633	8.72	7438.82
634	8.724	7330.88
635	8.728	7161.14
636	8.733	7183.1
637	8.737	6979.19
638	8.741	6909.61
639	8.745	6626.08
640	8.749	6669.08
641	8.754	6499.24
642	8.758	6517.99
643	8.762	6311.54
644	8.766	6292.08
645	8.77	6097.29
646	8.774	6174.1
647	8.779	5994.54
648	8.783	5987.26
649	8.787	5903.85
650	8.791	5760.81
651	8.795	5817.19
652	8.8	5667.48
653	8.804	5635.52
654	8.808	2226.34
655	9.271	1988.1
656	9.275	1998.36
657	9.279	1906.62
658	9.283	1930.05
659	9.287	1938.13
660	9.291	1910.6
661	9.296	1885.13
662	9.3	1862.82
663	9.304	1892.23
664	9.308	1887.72
665	9.312	1864.43
666	9.317	1903.47
667	9.321	1843.14
668	9.325	1873.24
669	9.329	1808.79
670	9.333	1809.02
671	9.337	1832.93
672	9.342	1857.23
673	9.346	1871.84
674	9.35	1839.33
675	9.354	1818.94
676	9.358	1818.44
677	9.362	1825.1
678	9.367	1822.99
679	9.371	1869.62
680	9.375	1898.68
681	9.379	1921.37
682	9.383	1969.97
683	9.388	2091.63
684	9.392	2116.77
685	9.396	2190.65
686	9.4	2275.68
687	9.404	2445.18
688	9.408	2706.98
689	9.413	3102.2
690	9.417	3680.96
691	9.421	5035
692	9.425	7806.95
693	9.429	13791.1
694	9.433	25066.9
695	9.438	46166.9
696	9.442	82548.7
697	9.446	140735
698	9.45	219452
699	9.454	308924
700	9.458	391582
701	9.463	447650
702	9.467	466147
703	9.471	449319
704	9.475	398236
705	9.479	330689
706	9.484	257815
707	9.488	195476
708	9.492	145191
709	9.496	108078
710	9.5	82501.9
711	9.504	64412.5
712	9.509	52329.3
713	9.513	43710.2
714	9.517	37598.3
715	9.521	32987
716	9.525	29653.9
717	9.529	26777.3
718	9.534	24373.6
719	9.538	22601.9
720	9.542	20838.5
721	9.546	19609.6
722	9.55	18362.2
723	9.555	17219.8
724	9.559	16289.7
725	9.563	15500.4
726	9.567	14974.9
727	9.571	14157.1
728	9.575	13460.1
729	9.58	12977.5
730	9.584	12449.2
731	9.588	11982.7
732	9.592	11530.8
733	9.596	11093.7
734	9.6	10750.7
735	9.605	10356.3
736	9.609	10129.2
737	9.613	9840.74
738	9.617	9649.68
739	9.621	9325.72
740	9.625	9118.94
741	9.63	8919.1
742	9.634	8591.97
743	9.638	8460.55
744	9.642	8234.06
745	9.646	7984.84
746	9.651	7865
747	9.655	7736.56
748	9.659	7610.74
749	9.663	7413.91
750	9.667	7413.72
751	9.671	7149.1
752	9.676	7016.92
753	9.68	7110.93
754	9.684	6968.35
755	9.688	7008.84
756	9.692	6957.85
757	9.696	7048.89
758	9.701	7120.33
759	9.705	6956.04
760	9.709	6954.5
761	9.713	6706.85
762	9.717	6539.51
763	9.722	6362.01
764	9.726	6297.17
765	9.73	6168.29
766	9.734	5914.21
767	9.738	5818.19
768	9.742	5651.01
769	9.747	5480.2
770	9.751	5435.12
771	9.755	5315.13
772	9.759	5238.3
773	9.763	5056.99
774	9.767	5052.72
775	10.101	3862.66
776	10.106	3760.67
777	10.11	3706.79
778	10.114	3729.49
779	10.118	3739.07
780	10.122	3671.78
781	10.126	3655.05
782	10.131	3684.62
783	10.135	3707.69
784	10.139	3643.78
785	10.143	3623.57
786	10.147	3674.97
787	10.152	3635.32
788	10.156	3663.23
789	10.16	3614.55
790	10.164	3639.93
791	10.168	3760.52
792	10.172	3730.79
793	10.177	3714.82
794	10.181	3658.97
795	10.185	3719.89
796	10.189	3629.17
797	10.193	3599
798	10.197	3593
799	10.202	3617.52
800	10.206	3520.29
801	10.21	3590.43
802	10.214	3544.28
803	10.218	3599.53
804	10.223	3505.85
805	10.227	3552.87
806	10.231	3489.17
807	10.235	3505.44
808	10.239	3577.62
809	10.243	3523.19
810	10.248	3527.54
811	10.252	3439.89
812	10.256	3462.69
813	10.26	3481.94
814	10.264	3361.01
815	10.268	3431.35
816	10.273	3465.95
817	10.277	3447.45
818	10.281	3463.8
819	10.285	3482.21
820	10.289	3409.35
821	10.293	3469.34
822	10.298	3465.22
823	10.302	4579.98
824	10.306	4661.45
825	10.31	4585.96
826	10.314	4575.55
827	10.319	4666.62
828	10.323	4520.72
829	10.327	4523.61
830	10.331	4459.69
831	10.335	4440.21
832	10.34	4384.78
833	10.344	4612.02
834	10.348	4289.83
835	10.352	4322.53
836	10.356	4372.11
837	10.36	4420.27
838	10.365	4439.06
839	10.369	4191.08
840	10.373	4229.37
841	10.377	4263.57
842	10.381	4335.37
843	10.386	4240.09
844	10.39	4391.21
845	10.394	4243.06
846	10.398	4161.27
847	10.402	4264.37
848	10.407	4355.73
849	10.411	4366.64
850	10.415	4274.25
851	10.419	4299.89
852	10.423	4348.02
853	10.427	4230.69
854	10.432	4268.4
855	10.436	4269.9
856	10.44	4266.06
857	10.444	4243.16
858	10.448	4199.21
859	10.453	4141.22
860	10.457	4092.82
861	10.461	4074.17
862	10.465	4011.47
863	10.469	3950.67
864	10.474	4132.11
865	10.478	4122.27
866	10.482	4091.18
867	10.486	4079.51
868	10.49	4095.77
869	10.494	4066.28
870	10.499	4125.37
871	10.503	4154.12
872	10.507	4168.74
873	10.511	4104.19
874	10.515	4119.92
875	10.52	4017.96
876	10.524	4102.27
877	10.528	4119.12
878	10.532	4015.49
879	10.536	3987.57
880	10.541	4098.47
881	10.545	4065.24
882	10.549	4091.57
883	10.553	3981.61
884	10.557	4144.46
885	10.562	4144.96
886	10.566	4037.97
887	10.57	4088.41
888	10.574	4108.12
889	10.578	4085.99
890	10.582	4005.49
891	10.587	3984.14
892	10.591	4028.89
893	10.595	3999.69
894	10.599	4053.86
895	10.603	3903.01
896	10.608	3992.17
897	10.612	4033.65
898	10.616	3995.7
899	10.62	3894.57
900	10.624	3842.3
901	10.629	3948.56
902	10.633	3912.49
903	10.637	3987.15
904	10.641	3983.53
905	10.645	4001.53
906	10.649	3921.95
907	10.654	3876
908	10.658	4071.38
909	10.662	3865.97
910	10.666	3871.43
911	10.67	4070.61
912	10.675	3897.29
913	10.679	3958.7
914	10.683	3949.46
915	10.687	4088.94
916	10.691	3949.9
917	10.696	3970.24
918	10.7	3947.04
919	10.704	3917.26
920	10.708	3923.3
921	10.712	3994.61
922	10.716	3891.59
923	10.721	3926.52
924	10.725	3957.28
925	10.729	3863.03
926	10.733	3891.84
927	10.737	3743.46
928	10.742	3980.84
929	10.746	3889.79
930	10.75	3966.3
931	10.754	3875.63
932	10.758	3883.68
933	10.763	3780.76
934	10.767	3972.75
935	10.771	3887.81
936	10.775	3926.3
937	10.779	3882.43
938	10.783	3944.7
939	10.788	3808.98
940	10.792	3817.53
941	10.796	3866.93
#"+EI TIC MRM (** -> **) MWMS_20220121_3.d "
#Point	X(min)	Y(Counts)
0	5.72	15483
1	5.725	0
2	5.729	9.48929
3	5.733	0
4	5.737	0
5	5.741	0
6	5.746	0
7	5.75	0
8	5.754	0
9	5.758	0
10	5.762	0
11	5.766	0
12	5.771	0
13	5.775	0
14	5.779	0
15	5.783	0
16	5.787	41.461
17	5.792	127.469
18	5.796	271.652
19	5.8	385.406
20	5.804	707.705
21	5.808	1018.22
22	5.813	1430.18
23	5.817	1706.07
24	5.821	1965.25
25	5.825	2045.58
26	5.829	2161.22
27	5.833	2171.12
28	5.838	2215.94
29	5.842	2186.66
30	5.846	2337.58
31	5.85	2277.88
32	5.854	2349.78
33	5.859	2389.13
34	5.863	2450.61
35	5.867	2470.01
36	5.871	2522.9
37	5.875	2631.36
38	5.88	2866.75
39	5.884	3854.23
40	5.888	6471.45
41	5.892	13392.3
42	5.896	29009.7
43	5.9	56913.4
44	5.905	97557
45	5.909	143592
46	5.913	184404
47	5.917	208867
48	5.921	212175
49	5.926	191484
50	5.93	161823
51	5.934	129388
52	5.938	100856
53	5.942	78222.7
54	5.947	60430.7
55	5.951	48387.7
56	5.955	38783.2
57	5.959	31861.2
58	5.963	26442.2
59	5.967	22961.7
60	5.972	20018.8
61	5.976	17810.5
62	5.98	15690.1
63	5.984	14478.1
64	5.988	12891.5
65	5.993	11754.8
66	5.997	10648.7
67	6.001	9671.98
68	6.005	8971.22
69	6.009	8384
70	6.014	7845.86
71	6.018	7326.43
72	6.022	7163.68
73	6.026	6709.32
74	6.03	6388.55
75	6.035	6106.45
76	6.039	5868.25
77	6.043	5512.89
78	6.047	5563.23
79	6.051	5312.77
80	6.055	5151.5
81	6.06	4975.7
82	6.064	4880.57
83	6.068	4563.8
84	6.072	4513.42
85	6.076	4328.18
86	6.081	4366.32
87	6.085	4337.73
88	6.089	4448.12
89	6.093	4729.48
90	6.097	5094.75
91	6.102	5225.76
92	6.106	5205.9
93	6.11	4894.45
94	6.114	4658.95
95	6.118	4388.1
96	6.122	4112.08
97	6.127	3842.5
98	6.131	3718.3
99	6.135	3619.87
100	6.139	3507.04
101	6.143	3405.07
102	6.148	3465.25
103	6.152	3308.54
104	6.156	3367.1
105	6.16	3376.82
106	6.164	3273.56
107	6.169	3234.82
108	6.173	3302.81
109	6.177	3272.9
110	6.181	3271.73
[truncated: 830 more rows]
